# Supplementary material for: Automatic landmarking identifies new loci associated with face morphology and implicates Neanderthal introgression in human nasal shape
Source: Commun Biol. 2023 May 8;6:481. doi: 10.1038/s42003-023-04838-7 (PMC10167347; doi:10.1038/s42003-023-04838-7)
Supplement: Supplementary file 4 — Suppementary Data [file 42003_2023_4838_MOESM4_ESM.xlsx]

## Sheet: S1
Suplementary Table 1. Interclass correlation coefficient and median distance for each corresponding landmark pair from manual and Face++ protocols.
Landmarking protocols of Face++, Dlib and Manual are provided on the right.
landmark correspondence			x coordinate ICC			y coordinate ICC			Median distance (pixel)
Face++	Dlib	Manual	Face++ v.s. Dlib	Face++ v.s. Manual	Dlib v.s. Manual	Face++ v.s. Dlib	Face++ v.s. Manual	Dlib v.s. Manual	Face++ v.s. Dlib	Face++ v.s. Manual	Dlib v.s. Manual		Face++						Manual						Dlib
1	1	NA	0.97	NA	NA	0.95	NA	NA	43.05	NA	NA
2	17	NA	0.99	NA	NA	0.95	NA	NA	33.97	NA	NA
3	9	19	0.96	0.83	0.838613	1	0.99	0.99469	20.11	23.29	15.81
4	18	NA	0.97	NA	NA	0.99	NA	NA	22.85	NA	NA
5	27	NA	0.98	NA	NA	0.99	NA	NA	21.97	NA	NA
6	19	NA	0.96	NA	NA	1	NA	NA	21.93	NA	NA
7	26	NA	0.98	NA	NA	1	NA	NA	21.98	NA	NA
8	22	NA	0.91	NA	NA	1	NA	NA	26.21	NA	NA
9	23	NA	0.93	NA	NA	1	NA	NA	23.74	NA	NA
10	NA	NA	NA	NA	NA	NA	NA	NA	NA	NA	NA
11	NA	NA	NA	NA	NA	NA	NA	NA	NA	NA	NA
12	28	2	0.99	0.98	0.98392	1	0.98	0.979043	11.18	18.6	15
13	NA	9	NA	0.96	NA	NA	1	NA	NA	14.37	NA
14	NA	3	NA	0.93	NA	NA	0.99	NA	NA	20	NA
15	NA	4	NA	0.97	NA	NA	0.99	NA	NA	15.3	NA
16	32	7	0.99	0.92	0.736569	1	0.99	0.956278	13.04	14.87	73.11
17	36	8	0.81	0.98	0.804023	0.97	1	0.960301	69.12	11.66	73
18	34	10	1	0.95	0.946677	1	1	0.991802	12.21	12.65	21.19
19	37	11	0.98	0.94	0.962334	1	0.98	0.981427	15.81	18.03	8.06
20	46	14	0.99	0.99	0.995944	1	1	0.997847	15.13	16.03	9.22
21	38	NA	1	NA	NA	1	NA	NA	10.06	NA	NA
22	44	NA	1	NA	NA	1	NA	NA	11.01	NA	NA
23	40	12	0.99	0.93	0.944941	1	0.99	0.988578	10.3	15.41	11.4
24	43	13	0.99	0.97	0.976297	1	1	0.996192	10.02	15.13	13.93
25	42	NA	0.99	NA	NA	1	NA	NA	8.14	NA	NA
26	48	NA	1	NA	NA	1	NA	NA	7.65	NA	NA
27	49	17	0.98	0.86	0.855771	1	1	0.998565	10.54	14.49	14.93
28	55	18	0.99	0.94	0.94875	1	1	0.997016	11.4	19.42	16.28
29	51	NA	0.98	NA	NA	1	NA	NA	11.18	NA	NA
30	53	NA	0.99	NA	NA	1	NA	NA	11.66	NA	NA
31	52	15	0.99	0.92	0.920668	1	1	0.997389	10.77	10.3	10
32	63	NA	0.99	NA	NA	1	NA	NA	9.22	NA	NA
33	67	NA	0.99	NA	NA	1	NA	NA	9.43	NA	NA
34	58	16	0.99	0.9	0.907025	1	1	0.997479	11.31	13.04	11.18

## Sheet: S2
Suplementary Table 2. Description of the 34 well-defined Face++ landmarks grouped by regions that used in the inter-landmarks distances calculation.
Landmarks with * do not have an established names, so their Face++ names are given.
Column D, G, J contain citations that have used each landmark.
	1	contour_right1*	Ritz-Timme et al., 2011 & King, 2009	2	contour_left1*	Ritz-Timme et al., 2011 & King, 2009				face contour	total:34
							3	gnathion	Paternoster et al., 2012 & Li et al., 2019
	4	right frontozygomathic suture	Ritz-Timme et al., 2011 & King, 2009	5	left frontozygomathic suture	Ritz-Timme et al., 2011 & King, 2009				eyebrow
	6	right frontotemporale	Adhikari et al., 2016	7	left frontotemporale	Adhikari et al., 2016
	8	right_eyebrow_upper_left_corner*	Ritz-Timme et al., 2011 & King, 2009	9	left_eyebrow_upper_right_corner*	Ritz-Timme et al., 2011 & King, 2009
	10	right_eyebrow_lower_left_corner*	Ritz-Timme et al., 2011 & King, 2009	11	left_eyebrow_lower_right_corner*	Ritz-Timme et al., 2011 & King, 2009
							12	nasion(sellion)	Paternoster et al., 2012, Xiong et al., 2019, Weinberg et al., 2013 & Li et al., 2019	nose
							13	pronasal	Paternoster et al., 2012, Xiong et al., 2019, Weinberg et al., 2013 & Li et al., 2019
	14	right nasal root contour	Adhikari et al., 2016	15	left nasal root contour	Adhikari et al., 2016
	16	right alare	Paternoster et al., 2012, Xiong et al., 2019, Weinberg et al., 2013 & Li et al., 2019	17	left alare	Paternoster et al., 2012, Xiong et al., 2019, Weinberg et al., 2013 & Li et al., 2019
							18	subnasal	Paternoster et al., 2012, Xiong et al., 2019, Weinberg et al., 2013 & Li et al., 2019
	19	right exocanthion	Paternoster et al., 2012, Xiong et al., 2019, Weinberg et al., 2013 & Li et al., 2019	20	left exocanthion	Paternoster et al., 2012, Xiong et al., 2019, Weinberg et al., 2013 & Li et al., 2019				eye
	21	right palpebrale superious	Paternoster et al., 2012	22	left palpebrale superious	Paternoster et al., 2012
	23	right endocanthion	Paternoster et al., 2012, Xiong et al., 2019 & Li et al., 2019	24	left endocanthion	Paternoster et al., 2012, Xiong et al., 2019 & Li et al., 2019
	25	right palpebrale inferious	Paternoster et al., 2012	26	left palpebrale inferious	Paternoster et al., 2012
	27	right cheilion	Paternoster et al., 2012, Xiong et al., 2019, Weinberg et al., 2013 & Li et al., 2019	28	left cheilion	Paternoster et al., 2012, Xiong et al., 2019, Weinberg et al., 2013 & Li et al., 2019				mouth
	29	right crista philtre	Paternoster et al., 2012 & Weinberg et al., 2013	30	left crista philtre	Paternoster et al., 2012 & Weinberg et al., 2013
							31	labilae superious	Paternoster et al., 2012, Xiong et al., 2019 & Li et al., 2019
							32	stomion1	Li et al., 2019
							33	stomion2	Li et al., 2019
							34	labiale inferious	Paternoster et al., 2012, Xiong et al., 2019 & Li et al., 2019
References
1. King, D.E., Dlib-ml: A Machine Learning Toolkit. Journal of Machine Learning Research, 2009. 10: p. 1755-1758.
2. Ritz-Timme, S., et al., A new atlas for the evaluation of facial features: advantages, limits, and applicability. International Journal of Legal Medicine, 2011. 125(2): p. 301-306.
3. Ritz-Timme, S., et al., Metric and morphological assessment of facial features: A study on three European populations. Forensic Science International, 2011. 207(1-3): p. 239e1-239e8.
1. Paternoster, L., et al., Genome-wide association study of three-dimensional facial morphology identifies a variant in PAX3 associated with nasion position. Am J Hum Genet, 2012. 90(3): p. 478-85.
2. Li, Y., et al., EDAR, LYPLAL1, PRDM16, PAX3, DKK1, TNFSF12, CACNA2D3, and SUPT3H gene variants influence facial morphology in a Eurasian population. Human Genetics, 2019. 138(6): p. 681-689.
3. Adhikari, K., et al., A genome-wide association scan implicates DCHS2, RUNX2, GLI3, PAX1 and EDAR in human facial variation. Nature Communications, 2016. 7.
4. Xiong, Z.Y., et al., Novel genetic loci affecting facial shape variation in humans. Elife, 2019. 8.
5. Weinberg, S. M., Parsons, T. E., Marazita, M. L., & Maher, B. S. (2013). Heritability of Face Shape in Twins: A Preliminary Study using 3D Stereophotogrammetry and Geometric Morphometrics. Dentistry 3000, 1(1), 14.

## Sheet: S3
Supplementary Table 3. Covariate correlations and narrow-sense heritabilities.
Column B is color coded by the distance direction. Green indicates horizontal distance (represents face width); red indicates vertical distance (represents face height), and blue indicates diagonal distance.
Number of the inter-landmark distances is discontinuous because of the duplication. For example: D1 and D3 are consistent since Procrustes-adjusted landmarks coordinates were symmetrized, therefore D3 is excluded.
Correlations between inter-landmark distances and covariates (gender, age, BMI, genetic ancestry and head angles) were evaluated using point biserial correlation coefficient (with gender) and Spearman’s correlation coefficient (with age, BMI, genetic ancestry and head angles).
		Correlation coefficient									p-value of correlation									heritability
	landmarks	Sex	Age	Bmi	Africa	Europe	Native	headangle_pitch	headangle_yaw	headangle_roll	Sex	Age	Bmi	Africa	Europe	Native	headangle_pitch	headangle_yaw	headangle_roll	h^2	SE	P
D1	1-3	-0.515428	0.0694736	0.0528645	-0.0551939	0.0692018	-0.03451	0.26941	0.0760151	-0.101798	<1.00E-16	7.95e-08	4.67e-05	1.99e-05	8.73e-08	0.00767079	9.25e-100	4.11e-09	3.2e-15	0.352749	0.066489	5.0817e-09			horizontal
D2	1-2	0.00325288	-0.114806	0.0924637	-0.0463532	0.00193895	0.00251457	0.238288	0.0158421	0.0743381	0.801627	6.12e-19	9.91e-13	0.000340852	0.880956	0.846006	8.03e-78	0.221079	8.95e-09	0.299696	0.065724	4.4369e-07			dignose
D4	1-4	0.083375	0.00471642	0.172842	-0.164565	-0.271283	0.270518	0.046791	-0.0259589	0.0833413	1.1123e-10	0.715852	5.76e-41	1.69e-37	3.53e-101	1.34e-100	0.000299235	0.0449296	1.13e-10	0.274672	0.064391	1.1599e-06			vertical
D5	3-4	0.126104	-0.149133	-0.223511	0.0382127	-0.0669959	0.0635454	0.236794	0.0134264	0.00398998	1.38694e-22	5.54e-31	5.5e-68	0.00315215	2.21e-07	8.97e-07	7.62e-77	0.299708	0.75795	0.362027	0.067704	6.6058e-09
D6	2-4	0.160063	-0.206121	-0.0818221	0.0753322	0.13284	-0.139728	0.232029	0.0169095	0.0737326	1.52636e-35	3.46e-58	2.83e-10	5.65e-09	6.63e-25	2.1e-27	8.97e-74	0.191508	1.18e-08	0.381064	0.066121	2.1218e-10
D7	1-6	0.251889	-0.101743	0.0662186	-0.118444	-0.28079	0.270749	0.0589368	-0.0535665	0.110624	4.91329e-87	3.47e-15	3.36e-07	4.29e-20	1.49e-108	8.97e-101	5.21e-06	3.47e-05	1.03e-17	0.289767	0.065301	6.1555e-07
D8	3-6	0.159816	-0.123356	-0.217549	0.0359224	-0.0576295	0.0529457	0.104282	0.00884462	0.00374126	1.9464e-35	1.21e-21	2.03e-64	0.00551298	8.4e-06	4.27e-05	6.67e-16	0.494517	0.77261	0.334073	0.067049	5.3439e-08
D9	2-6	0.254576	-0.201104	-0.0664005	0.0657552	0.111966	-0.123478	0.166363	0.0132443	0.10179	6.35664e-89	2.03e-55	3.12e-07	3.69e-07	4.13e-18	1.03e-21	2.69e-38	0.306314	3.21e-15	0.392656	0.066273	7.0851e-11
D10	4-6	-0.0222851	-0.103998	-0.139145	0.103881	0.158789	-0.156598	-0.0444572	-0.025862	-0.0364267	0.0851704	8.4e-16	5.23e-27	8.61e-16	5.33e-35	4.48e-34	0.000591634	0.0457349	0.00488669	0.360565	0.064222	1.2169e-10
D11	1-8	-0.109291	-0.100414	0.0919036	-0.0744159	-0.0659379	0.0770844	0.0379965	-0.0346347	0.0172937	2.52605e-17	7.89e-15	1.36e-12	8.63e-09	3.43e-07	2.48e-09	0.00332709	0.00745359	0.181612	0.400865	0.066063	2.8018e-11
D12	3-8	0.0230359	0.0520279	-0.0136252	-0.0361165	-0.0630516	0.0654322	-0.266659	0.0016064	-0.0100102	0.0751651	5.87e-05	0.294316	0.00526388	1.09e-06	4.21e-07	1.07e-97	0.901258	0.43942	0.424058	0.066732	4.6871e-12
D13	2-8	0.269874	-0.0972076	0.035856	-0.000596515	0.0101738	-0.0229513	0.132304	0.0212325	0.132107	4.12754e-100	5.47e-14	0.005771	0.963252	0.431977	0.0762432	1.02e-24	0.100983	1.2e-24	0.372318	0.066517	8.4747e-10
D14	4-8	-0.0488513	-0.144351	-0.129634	0.104508	0.159896	-0.156325	0.012335	-0.0169822	-0.0373646	0.000159773	4.1e-29	1.25e-23	5.77e-16	1.8e-35	5.82e-34	0.340716	0.189608	0.00389024	0.365835	0.064103	6.0135e-11
D15	6-8	0.00598155	-0.170018	-0.153931	0.110728	0.159299	-0.157976	0.0428998	-0.017712	-0.0291702	0.644082	6.91e-40	9.5e-33	9.6e-18	3.23e-35	1.18e-34	0.00091655	0.171274	0.0242286	0.373825	0.064309	3.1337e-11
D16	1-10	-0.207742	-0.0716867	0.127154	-0.0823842	-0.0418597	0.0580429	0.0427482	-0.0214359	-0.000930921	3.49401e-59	3.03e-08	8.68e-23	1.84e-10	0.00121847	7.23e-06	0.000955754	0.0977572	0.94268	0.39572	0.065828	3.3023e-11
D17	3-10	-0.0013815	0.0615212	-0.000611726	-0.0442104	-0.0714175	0.0749028	-0.252409	0.00610256	-0.0124551	0.915025	2.01e-06	0.962449	0.000634696	3.33e-08	6.9e-09	2.13e-87	0.637394	0.336035	0.433394	0.066614	1.4246e-12
D18	2-10	0.245234	-0.109222	0.0140016	0.0045286	0.0145984	-0.0263313	0.223336	0.0271489	0.123907	1.86692e-82	2.79e-17	0.281179	0.726507	0.259493	0.0419424	2.39e-68	0.0359694	7.46e-22	0.341836	0.066603	2.0989e-08
D19	4-10	-0.0660775	-0.151612	-0.125446	0.105184	0.162536	-0.15827	0.0303974	-0.0131182	-0.039826	3.23542e-07	5.62e-32	3.22e-22	3.74e-16	1.31e-36	8.85e-35	0.0188575	0.31094	0.00208923	0.382915	0.064086	7.0028e-12
D20	6-10	0.00777753	-0.180196	-0.156842	0.113323	0.159942	-0.158901	0.0598169	-0.0159231	-0.0287927	0.548027	1.14e-44	5.99e-34	1.62e-18	1.72e-35	4.78e-35	3.76e-06	0.218724	0.0261275	0.365124	0.064041	6.1532e-11
D21	8-10	0.318174	-0.124021	-0.193209	0.0943867	0.0573398	-0.0710783	-0.125537	-0.057098	0.0316299	1.72966e-140	7.34e-22	6.14e-51	2.74e-13	9.32e-06	3.87e-08	2.15e-22	1.02e-05	0.0145414	0.392101	0.065271	2.0063e-11
D25	4-10	0.321924	-0.139037	-0.145815	0.138391	0.174404	-0.193653	0.0914831	0.0218523	0.086493	5.86174e-144	4.14e-27	1.59e-29	6.56e-27	5.67e-42	1.61e-51	1.43e-12	0.0914114	2.19e-11	0.439916	0.067403	2.1779e-12
D26	6-9	0.349704	-0.115882	-0.125959	0.121095	0.146446	-0.166674	0.0697718	0.0226527	0.0946392	3.03269e-171	2.86e-19	2.18e-22	6.14e-21	5.74e-30	1.95e-38	6.83e-08	0.0801448	2.37e-13	0.446437	0.067912	2.8255e-12
D27	8-9	0.300429	-0.0136709	-0.0322999	0.0495614	0.0462536	-0.0641409	0.0494902	0.031389	0.0956546	9.76013e-125	0.291358	0.0128976	0.000127983	0.000351056	7.08e-07	0.00013088	0.0153091	1.31e-13	0.439676	0.067087	1.4148e-12
D28	9-10	0.32731	-0.0298863	-0.0561422	0.0562403	0.0442648	-0.0634482	0.0879014	0.0294272	0.0994583	4.98194e-149	0.0210497	1.53e-05	1.38e-05	0.000624967	9.32e-07	1.03e-11	0.0230051	1.35e-14	0.441762	0.067011	1.0149e-12
D32	4-7	0.259936	-0.192408	-0.188515	0.16106	0.214357	-0.230467	0.0885815	0.0110089	0.0523514	9.28666e-93	8.54e-51	1.55e-48	5.69e-36	5.54e-63	8.8e-73	7.12e-12	0.395148	5.21e-05	0.376569	0.065726	1.6491e-10
D33	6-7	0.296433	-0.172041	-0.169513	0.152623	0.205689	-0.223371	0.0389526	0.0124746	0.063935	2.43603e-121	8.16e-41	1.9e-39	1.97e-32	4.97e-58	2.27e-68	0.00261496	0.335278	7.69e-07	0.392801	0.066323	6.3312e-11
D35	7-10	0.379408	-0.145735	-0.16345	0.129894	0.140957	-0.162534	0.146125	0.020379	0.0977877	1.19832e-203	1.2e-29	9.24e-37	7.1e-24	7.28e-28	1.31e-36	7.66e-30	0.115449	3.71e-14	0.455665	0.067634	6.5633e-13
D40	4-5	0.218897	-0.20678	-0.201105	0.164477	0.214332	-0.22839	0.14194	0.00960368	0.0411357	1.1509e-65	1.48e-58	4.02e-55	1.84e-37	5.73e-63	1.79e-71	3.1e-28	0.458225	0.00148024	0.388458	0.065537	3.3487e-11
D43	5-10	0.342649	-0.165727	-0.178668	0.14402	0.164976	-0.185127	0.174704	0.0206208	0.0888113	4.78915e-164	5.86e-38	1.07e-43	5e-29	1.11e-37	3.69e-47	4.1e-42	0.111194	6.28e-12	0.439462	0.067364	2.2782e-12
D52	10-11	0.339387	-0.0420228	-0.0731885	0.0589719	0.0390901	-0.0587224	0.132218	0.0291766	0.10031	8.82138e-161	0.00117581	1.7e-08	5.15e-06	0.00252489	5.64e-06	1.1e-24	0.0241973	8.02e-15	0.431994	0.066982	2.8495e-12
D56	1-12	0.00112366	-0.111784	0.0747109	-0.0452247	0.011776	-0.00631709	0.279115	0.0188488	0.0713281	0.930841	4.95e-18	8.51e-09	0.000474437	0.363048	0.62561	3.11e-107	0.145407	3.46e-08	0.293751	0.06572	7.6217e-07
D57	3-12	-0.510572	0.118075	0.139142	-0.0375471	-0.00808838	0.0305652	-0.186198	0.041356	-0.1253	<1.00E-16	5.97e-20	5.24e-27	0.00371936	0.532149	0.0182108	1.07e-47	0.00139558	2.57e-22	0.45191	0.066135	6.3754e-14
D59	4-12	0.346941	-0.242429	-0.257411	0.159198	0.173457	-0.1921	0.224951	-0.00175358	0.0686705	2.10336e-168	1.9e-80	2.59e-90	3.57e-35	1.57e-41	1.04e-50	2.44e-69	0.892264	1.1e-07	0.381248	0.06547	7.823e-11
D60	6-12	0.537789	-0.232186	-0.281027	0.135427	0.117327	-0.143174	0.172636	-0.0151493	0.109199	<1.00E-16	9.15e-74	5.45e-108	7.9e-26	9.6e-20	1.05e-28	3.78e-41	0.241942	2.69e-17	0.387202	0.06581	8.5078e-11
D61	8-12	0.579382	-0.0584124	-0.144144	0.0243629	-0.0288467	0.00445239	-0.0497015	-0.0255737	0.134161	<1.00E-16	6.42e-06	6.98e-29	0.059838	0.0258483	0.73093	0.000122459	0.0482057	2.25e-25	0.498129	0.06489	7.8366e-18
D62	10-12	0.575956	-0.0626893	-0.146297	0.0321288	-0.0224275	-0.00320809	0.0272649	-0.016012	0.14177	<1.00E-16	1.28e-06	1.04e-29	0.0130588	0.0831952	0.804303	0.0351837	0.216166	3.6e-28	0.457883	0.064758	1.5856e-15
D67	1-13	-0.0498121	-0.0836304	-0.138934	-0.0417631	0.0770522	-0.0565066	0.627066	0.0482888	0.0260725	0.000118258	1.01e-10	6.25e-27	0.00125072	2.52e-09	1.25e-05	<1.00E-16	0.000190084	0.0439993	0.262629	0.066626	1.6433e-05
D68	3-13	-0.263271	0.112517	0.259712	0.00712758	-0.066868	0.0600132	-0.598378	-0.0142936	-0.0670618	3.43576e-95	3e-18	5.87e-92	0.581965	2.34e-07	3.49e-06	<1.00E-16	0.269574	2.15e-07	0.283392	0.066214	2.2015e-06
D70	4-13	0.324316	-0.213719	-0.362456	0.0528788	0.0833362	-0.0825181	0.632392	0.0139565	0.0687123	3.37745e-146	1.61e-62	1.9e-183	4.37e-05	1.13e-10	1.72e-10	<1.00E-16	0.281031	1.08e-07	0.307913	0.066194	2.1458e-07
D71	6-13	0.367394	-0.193811	-0.369317	0.0367926	0.0724772	-0.0713193	0.605913	0.0125054	0.0765845	3.98569e-190	1.58e-51	6.51e-191	0.00447328	2.08e-08	3.48e-08	<1.00E-16	0.334086	3.15e-09	0.328308	0.066215	3.1593e-08
D72	8-13	0.325272	-0.0863699	-0.292381	-0.0278327	0.0319803	-0.025334	0.465287	0.0179475	0.072202	4.24443e-147	2.42e-11	3.93e-117	0.0315454	0.0134856	0.0503439	<1.00E-16	0.165649	2.35e-08	0.46048	0.066603	4.8224e-14
D73	10-13	0.313745	-0.0827839	-0.285715	-0.0326599	0.0271005	-0.0198226	0.486444	0.0220607	0.072198	1.87069e-136	1.55e-10	1.03e-111	0.0116288	0.0363015	0.125724	<1.00E-16	0.0883622	2.36e-08	0.454339	0.066456	7.7541e-14
D78	12-13	-0.0771111	-0.0489818	-0.214768	-0.0368608	0.0738293	-0.0496219	0.604621	0.0536464	-0.0144991	2.45102e-09	0.000155193	8.62e-63	0.00439986	1.13e-08	0.000125569	<1.00E-16	3.38e-05	0.262748	0.375668	0.067235	1.4535e-09
D79	1-14	0.0564733	-0.103204	0.0230145	-0.0508617	0.0803836	-0.0667438	0.337337	0.0130745	0.0734831	1.26954e-05	1.39e-15	0.0764727	8.46e-05	5.02e-10	2.46e-07	9.5e-159	0.312554	1.32e-08	0.350535	0.066105	5.9564e-09
D80	3-14	-0.516046	0.125049	0.12418	-0.0339481	0.0269198	-0.00101727	-0.110062	0.0451656	-0.129397	<1.00E-16	3.35e-22	8.43e-22	0.00872127	0.0375646	0.937374	1.51e-17	0.000482626	1.05e-23	0.451948	0.066123	6.3015e-14
D81	2-14	-0.0564515	-0.109516	0.0937215	-0.0368967	-0.0572513	0.0543653	0.237689	0.0293434	0.0574098	1.27938e-05	2.3e-17	4.86e-13	0.00436163	9.62e-06	2.64e-05	1.98e-77	0.0233981	9.09e-06	0.304343	0.066004	3.7145e-07
D82	4-14	0.46105	-0.249821	-0.299729	0.135646	0.17197	-0.187071	0.26546	-0.0186647	0.0882117	5.69883345539977E-312	1.8e-85	2.81e-123	6.59e-26	7.68e-41	3.9e-48	8.33e-97	0.14938	8.7e-12	0.346528	0.065037	2.3283e-09
D83	6-14	0.615516	-0.231775	-0.306174	0.107699	0.0926385	-0.115778	0.178439	-0.0307711	0.12097	<1.00E-16	1.67e-73	8.09e-129	7.27e-17	7.47e-13	2.9e-19	6.92e-44	0.0174438	6.74e-21	0.369333	0.065373	3.0669e-10
D84	8-14	0.558941	-0.0695122	-0.140058	0.00195294	-0.084482	0.0612285	-0.154678	-0.0398205	0.117954	<1.00E-16	7.82e-08	2.4e-27	0.880103	6.29e-11	2.21e-06	2.82e-33	0.00209222	6.12e-20	0.48474	0.065032	7.0325e-17
D85	10-14	0.577127	-0.066204	-0.13836	-0.0030314	-0.087063	0.0635233	-0.1235	-0.0363167	0.127089	<1.00E-16	3.14e-07	1.02e-26	0.814879	1.61e-11	9.05e-07	1.01e-21	0.00501757	6.46e-23	0.485597	0.064973	4.8036e-17
D86	9-14	0.530436	-0.0625835	-0.100349	0.0269296	-0.0946841	0.0627808	-0.129824	-0.0176431	0.129914	<1.00E-16	1.33e-06	9.72e-15	0.0374956	2.31e-13	1.21e-06	7.51e-24	0.172946	6.99e-24	0.471447	0.065201	6.9661e-16
D87	7-14	0.486845	-0.239533	-0.242548	0.135276	0.0338081	-0.0667766	0.0993511	-0.0087669	0.10474	<1.00E-16	1.59e-78	4.31e-80	8.96e-26	0.00900223	2.43e-07	1.44e-14	0.498318	4.98e-16	0.420851	0.066733	5.4171e-12
D88	5-14	0.312714	-0.248335	-0.22573	0.155195	0.0820228	-0.108187	0.177618	0.00258619	0.0681792	1.58857e-135	1.9e-84	2.43e-69	1.72e-33	2.21e-10	5.27e-17	1.71e-43	0.841677	1.35e-07	0.398694	0.066375	3.3144e-11
D89	11-14	0.516788	-0.0707122	-0.103478	0.0328483	-0.10036	0.0666578	-0.0529396	-0.00805063	0.132773	<1.00E-16	4.65e-08	1.4e-15	0.0111558	7.78e-15	2.55e-07	4.28e-05	0.534065	7.01e-25	0.466026	0.065358	2.0614e-15
D90	12-14	-0.160778	-0.0292283	0.118694	0.00509906	-0.243177	0.220382	-0.249788	0.0154676	-0.0135119	7.52528e-36	0.0240536	4.84e-20	0.693701	4.56e-81	1.48e-66	1.42e-85	0.232191	0.296644	0.472	0.068022	1.0803e-13
D91	13-14	-0.074246	-0.0429089	-0.204566	-0.0291098	0.0864214	-0.0631826	0.606443	0.0517965	-0.0149598	9.33224e-09	0.000922475	5.16e-57	0.0245241	2.27e-11	1.03e-06	<1.00E-16	6.25e-05	0.247881	0.361869	0.06727	5.9848e-09
D92	1-16	-0.000761667	-0.0962657	-0.202858	-0.0682064	0.0925604	-0.0642755	0.627007	0.052256	0.025443	0.953089	9.55e-14	4.47e-56	1.33e-07	7.81e-13	6.71e-07	<1.00E-16	5.37e-05	0.0493617	0.305798	0.066836	5.9574e-07
D93	3-16	-0.394289	0.161261	0.301145	0.0252714	-0.012026	0.0106985	-0.497546	-0.00590828	-0.0973775	3.30947e-221	5.25e-36	1.75e-124	0.0509155	0.352952	0.408613	<1.00E-16	0.648146	4.73e-14	0.343788	0.065805	4.4336e-09
D94	2-16	-0.111559	-0.105314	-0.0704429	-0.047943	-0.0466354	0.0554618	0.491815	0.0566053	0.0250362	5.45472e-18	3.62e-16	5.69e-08	0.000211319	0.000313448	1.81e-05	<1.00E-16	1.21e-05	0.0531111	0.321187	0.066507	1.0424e-07
D95	4-16	0.443206	-0.240836	-0.406417	0.0180984	0.0265159	-0.0252966	0.566391	0.00400722	0.0860031	1.12174e-285	2.18e-79	1.49e-234	0.16212	0.0405251	0.0506849	<1.00E-16	0.756937	2.83e-11	0.324382	0.065586	1.6935e-08
D96	6-16	0.482203	-0.228034	-0.413967	0.00572551	0.0028844	-0.00333872	0.5152	0.0013043	0.0928602	<1.00E-16	3.8e-71	3.84e-244	0.658328	0.823705	0.796505	<1.00E-16	0.919757	6.59e-13	0.374276	0.065639	7.5871e-11
D97	8-16	0.395863	-0.120159	-0.313965	-0.060811	-0.0751249	0.0771476	0.276945	0.00849055	0.0786452	4.06485e-223	1.31e-20	1.05e-135	2.59e-06	6.22e-09	2.41e-09	1.55e-105	0.511957	1.17e-09	0.564454	0.06554	1.4456e-21
D98	10-16	0.377678	-0.111824	-0.304078	-0.0711287	-0.0823233	0.0856816	0.294873	0.013957	0.0772142	1.15096e-201	4.82e-18	5.31e-127	3.78e-08	1.9e-10	3.36e-11	5e-120	0.281013	2.33e-09	0.55563	0.065556	6.0376e-21
D99	9-16	0.428963	-0.115534	-0.281796	-0.0368318	-0.0871434	0.0797169	0.261047	0.0182897	0.1025	8.679e-266	3.66e-19	1.35e-108	0.00443092	1.55e-11	6.97e-10	1.45e-93	0.157729	2.06e-15	0.538947	0.064816	8.4805e-21
D100	7-16	0.423395	-0.256029	-0.370417	0.0546035	-0.0337124	0.0195851	0.451781	0.00949211	0.0967665	2.86299e-258	8.03e-90	3.98e-192	2.44e-05	0.00919891	0.130322	4.07e-298	0.463464	6.81e-14	0.393089	0.065605	6.9463e-12
D101	5-16	0.331168	-0.26429	-0.341559	0.0729925	-0.0219446	0.00816727	0.484317	0.0123363	0.0791953	1.0025e-152	8.46e-96	8.1e-162	1.65e-08	0.0900511	0.528156	<1.00E-16	0.340666	8.99e-10	0.394338	0.065998	1.0978e-11
D102	11-16	0.416469	-0.115253	-0.276247	-0.0396232	-0.0973871	0.089765	0.296584	0.0225929	0.103455	4.10489e-249	4.47e-19	2.88e-104	0.00220182	4.71e-14	3.73e-12	1.82e-121	0.080946	1.13e-15	0.527759	0.064633	2.1389e-20
D103	12-16	-0.130793	-0.0744616	-0.204193	-0.070732	-0.0644593	0.0839234	0.43112	0.0610895	-0.0211641	3.46561e-24	8.67e-09	8.28e-57	4.5e-08	6.23e-07	8.39e-11	9.71e-269	2.33e-06	0.102086	0.529414	0.066102	6.8699e-19
D104	13-16	-0.159707	-0.0229331	0.137304	0.00652335	-0.238673	0.215222	-0.281389	0.00584928	-0.00384271	2.16702e-35	0.076699	2.46e-26	0.614369	4.49e-78	1.73e-63	4.98e-109	0.651425	0.76662	0.450395	0.068035	1.265e-12
D105	14-16	-0.0904627	-0.0700176	-0.239593	-0.0679542	0.0101137	0.0161255	0.534467	0.0630094	-0.018655	2.53432e-12	6.29e-08	3.86e-78	1.48e-07	0.434703	0.212925	<1.00E-16	1.11e-06	0.149591	0.47526	0.066342	2.7357e-15
D106	1-18	-0.0694123	-0.0941266	-0.155194	-0.0507477	0.037897	-0.0182612	0.622878	0.053829	0.0224526	7.97701e-08	3.32e-13	2.88e-33	8.78e-05	0.00341051	0.158377	<1.00E-16	3.17e-05	0.0828508	0.288893	0.066491	1.7193e-06
D107	3-18	-0.296892	0.141508	0.272616	0.0164795	-0.00685454	0.0049101	-0.555474	-0.0137166	-0.0808132	9.99706e-122	4.95e-28	1.73e-101	0.20305	0.596509	0.704508	<1.00E-16	0.289383	4.05e-10	0.316855	0.065609	5.6815e-08
D109	4-18	0.352357	-0.237326	-0.378305	0.0396147	0.0161061	-0.0186224	0.609837	0.0118679	0.0776192	5.32167e-174	4.45e-77	5.67e-201	0.00220666	0.213477	0.150305	<1.00E-16	0.359318	1.92e-09	0.34508	0.065397	1.5089e-09
D110	6-18	0.402721	-0.224149	-0.390919	0.0261733	0.00528598	-0.00816419	0.572509	0.00963647	0.086822	1.45009e-231	9.59e-69	1.23e-215	0.0431883	0.683072	0.528312	<1.00E-16	0.456692	1.84e-11	0.374199	0.06533	5.5928e-11
D111	8-18	0.364767	-0.110416	-0.307523	-0.0436084	-0.0420424	0.0439519	0.387928	0.0167015	0.0832589	3.02015e-187	1.25e-17	5.38e-130	0.00075232	0.00115953	0.000682948	1.37e-213	0.197032	1.18e-10	0.517319	0.06537	1.0622e-18
D112	10-18	0.35054	-0.105621	-0.30025	-0.0500202	-0.0479075	0.0506645	0.412291	0.0214341	0.0828189	4.13794e-172	2.97e-16	1.01e-123	0.00011072	0.000213621	9.02e-05	1.08e-243	0.0977854	1.48e-10	0.51432	0.065191	1.1611e-18
D117	12-18	-0.115633	-0.06669	-0.21841	-0.0564962	-0.0047706	0.0268504	0.538532	0.0590577	-0.0173186	3.21208e-19	2.57e-07	6.3e-65	1.26e-05	0.712525	0.0380597	<1.00E-16	4.99e-06	0.180983	0.479611	0.066124	1.0365e-15
D118	13-18	-0.0442829	-0.0275604	0.102127	-0.0186507	-0.209816	0.192206	-0.440277	-0.0109976	0.00671552	0.000621766	0.0333808	3.25e-15	0.149687	2.32e-60	9.16e-51	1.65e-281	0.395635	0.603977	0.378346	0.068634	4.9566e-09
D119	14-18	-0.107405	-0.0609643	-0.215444	-0.0468308	0.0217572	0.000380238	0.570375	0.0590668	-0.017113	8.82104e-17	2.48e-06	3.48e-63	0.000295701	0.0928309	0.976571	<1.00E-16	4.97e-06	0.186219	0.436239	0.066479	5.4283e-13
D120	16-18	-0.202803	-0.0160881	0.0650149	0.0256871	-0.15607	0.138661	0.0944789	0.0214653	-0.0173751	1.97709e-56	0.214336	5.47e-07	0.0472206	7.44e-34	5.22e-27	2.6e-13	0.0972978	0.179565	0.468659	0.067847	1.0847e-13
D134	14-15	-0.189622	-0.0245186	0.106899	0.0165597	-0.219155	0.19668	-0.114319	0.0256577	-0.0225098	1.97056e-49	0.0584124	1.57e-16	0.20086	8.06e-66	4.07e-53	8.1e-19	0.0474743	0.082069	0.47484	0.067675	3.4982e-14
D135	15-16	-0.161144	-0.0658905	-0.166071	-0.0485041	-0.0764609	0.0888854	0.429762	0.0639121	-0.0241872	5.23539e-36	3.56e-07	6.55e-38	0.000177895	3.33e-09	6.03e-12	7.04e-267	7.76e-07	0.0617049	0.524098	0.066079	1.5334e-18
D151	16-17	-0.194435	-0.0200113	0.103987	0.0214552	-0.200324	0.178474	-0.0511364	0.0139092	-0.0148613	6.27463e-52	0.122445	1.01e-15	0.0974547	4.48e-55	6.66e-44	7.74e-05	0.282664	0.25101	0.48429	0.067874	1.736e-14
D154	1-19	-0.251862	0.0278993	0.231097	-0.164658	-0.0747179	0.0966396	0.125825	0.0345492	0.00154024	5.13135e-87	0.0312686	1.12e-72	1.54e-37	7.51e-09	7.34e-14	1.72e-22	0.00760182	0.905305	0.306685	0.064855	9.319e-08
D155	3-19	-0.377431	0.0316951	-0.0295045	-0.00519203	0.0414563	-0.0192285	0.156137	0.0626889	-0.102981	2.2072e-201	0.0144135	0.0231297	0.688407	0.00135852	0.13747	6.98e-34	1.26e-06	1.52e-15	0.369908	0.066808	1.3696e-09
D156	2-19	0.105926	-0.139204	-0.0548798	0.0599881	0.0956747	-0.102049	0.260747	0.011117	0.0758194	2.31592e-16	3.59e-27	2.37e-05	3.53e-06	1.3e-13	2.73e-15	2.4e-93	0.390523	4.51e-09	0.393567	0.066669	1.4938e-10
D157	4-19	0.570848	-0.248428	-0.226384	0.0525098	-0.0932823	0.0675376	0.0989443	-0.0467072	0.107162	<1.00E-16	1.64e-84	9.62e-70	4.94e-05	5.18e-13	1.77e-07	1.85e-14	0.000306814	1.03e-16	0.297308	0.065615	4.9042e-07
D158	6-19	0.571343	-0.168014	-0.205469	0.0414339	-0.115551	0.0890032	-0.0248302	-0.0612576	0.107112	<1.00E-16	5.58e-39	1.64e-57	0.0013667	3.41e-19	5.66e-12	0.0550992	2.18e-06	1.07e-16	0.414845	0.066896	1.6889e-11
D159	8-19	0.178491	-0.0658125	-0.120625	0.0682406	0.0230789	-0.0318631	-0.198291	-0.0629084	0.0167147	6.53049e-44	3.68e-07	1.19e-20	1.31e-07	0.0746228	0.0138309	5.6e-54	1.15e-06	0.196678	0.372617	0.065861	3.2374e-10
D160	10-19	0.0817688	-0.0520907	-0.0977258	0.0708254	0.0459918	-0.0511235	-0.199044	-0.0570211	-0.00169895	2.51365e-10	5.75e-05	4.72e-14	4.32e-08	0.000379223	7.78e-05	2.21e-54	1.04e-05	0.895601	0.370167	0.065904	4.2701e-10
D161	9-19	0.424139	-0.0808761	-0.141399	0.119647	0.0868774	-0.113737	0.00141161	-0.00501817	0.12044	2.8852e-259	4.05e-10	7.62e-28	1.78e-20	1.78e-11	1.22e-18	0.91318	0.69832	9.97e-21	0.510386	0.066021	3.2227e-17
D162	7-19	0.354754	-0.182071	-0.222869	0.168022	0.163706	-0.186866	0.104009	-0.00668125	0.0820023	1.63569e-176	1.39e-45	1.35e-67	4.86e-39	4.03e-37	4.95e-48	7.94e-16	0.605825	2.23e-10	0.465964	0.065847	5.638e-15
D163	5-19	0.26743	-0.191393	-0.223785	0.170645	0.178102	-0.196703	0.170728	-0.0025509	0.0608428	2.84042e-98	2.86e-50	3.75e-68	3.13e-40	1e-43	3.96e-53	2.86e-40	0.843809	2.56e-06	0.453976	0.065872	2.429e-14
D164	11-19	0.414114	-0.0997481	-0.164045	0.126951	0.0920755	-0.118317	0.0956413	0.000262869	0.117962	4.77174e-246	1.18e-14	5.08e-37	7.19e-23	1.03e-12	4.7e-20	1.32e-13	0.983802	6.08e-20	0.51031	0.066159	4.3443e-17
D165	12-19	0.189635	-0.119066	-0.187313	0.16454	0.154305	-0.172315	0.139901	-0.00755546	0.0581921	1.94102e-49	2.91e-20	6.25e-48	1.73e-37	4.01e-33	5.32e-41	1.81e-27	0.559512	6.85e-06	0.485737	0.06636	1.1612e-15
D166	13-19	0.11323	-0.121633	-0.30305	0.0386461	0.123547	-0.112885	0.658659	0.0344874	0.0307088	1.72815e-18	4.41e-21	4.09e-126	0.00282643	9.79e-22	2.19e-18	<1.00E-16	0.00771071	0.0176729	0.338972	0.066403	1.5788e-08
D167	14-19	0.288087	-0.121848	-0.243046	0.146778	0.228781	-0.2364	0.237302	-0.0163346	0.0682285	2.04193e-114	3.76e-21	2.01e-80	4.26e-30	1.02e-71	1.38e-76	3.55e-77	0.207053	1.32e-07	0.452451	0.065458	1.5491e-14
D168	16-19	0.179386	-0.145549	-0.355999	-0.0106088	0.0888299	-0.0711387	0.640049	0.039959	0.0331437	2.42165e-44	1.41e-29	1.38e-176	0.412554	6.22e-12	3.77e-08	<1.00E-16	0.00201825	0.0104487	0.371108	0.066125	2.7138e-10
D169	18-19	0.10268	-0.139143	-0.313296	0.0188713	0.0607817	-0.0512075	0.650878	0.0397862	0.030706	1.84031e-15	3.78e-27	4.17e-135	0.144928	2.62e-06	7.57e-05	<1.00E-16	0.0021109	0.0176832	0.395028	0.066191	2.081e-11
D170	15-19	0.132971	-0.12534	-0.151143	0.148763	0.0591792	-0.0830284	0.131287	0.00156902	0.0488938	5.96257e-25	2.68e-22	1.28e-31	7.02e-31	4.77e-06	1.33e-10	2.33e-24	0.903544	0.000157679	0.485833	0.06692	3.0721e-15
D171	17-19	0.0827201	-0.15252	-0.262099	0.0575608	-0.00393108	-0.00158385	0.492013	0.0357857	0.0343654	1.55382e-10	2.41e-32	1.11e-93	8.61e-06	0.761414	0.902637	<1.00E-16	0.00569486	0.00792961	0.44824	0.066735	6.1007e-14
D172	1-21	-0.152203	-0.0825373	0.170788	-0.141307	-0.0813549	0.0998006	0.178756	0.0163867	0.0218671	2.91329e-32	1.76e-10	5.02e-40	5.38e-28	3.09e-10	1.1e-14	4.87e-44	0.205608	0.0911923	0.337008	0.064776	4.4397e-09
D173	3-21	-0.337567	0.0914187	-0.0330074	0.00902817	0.0748091	-0.0579137	0.0263699	0.0534696	-0.114349	5.63372e-159	1.55e-12	0.0110511	0.485603	7.2e-09	7.58e-06	0.041642	3.58e-05	7.93e-19	0.366562	0.066443	1.2684e-09
D174	2-21	0.0898917	-0.095886	0.00279237	0.037116	0.0728013	-0.0791815	0.229256	0.0170651	0.086429	3.47549e-12	1.19e-13	0.829835	0.00413458	1.8e-08	9.05e-10	5.11e-72	0.187453	2.26e-11	0.389032	0.066327	1.4331e-10
D175	4-21	0.303747	-0.309017	-0.20508	0.082181	0.0628928	-0.0718083	0.178153	-0.0152069	0.0475965	1.33791e-127	5e-132	2.68e-57	2.04e-10	1.16e-06	2.8e-08	9.49e-44	0.240157	0.000234811	0.22169	0.062874	4.1638e-05
D176	6-21	0.511191	-0.260116	-0.188245	0.0336708	-0.078434	0.0593511	0.0524218	-0.0388332	0.105001	<1.00E-16	9.44e-93	2.12e-48	0.00928555	1.3e-09	4.47e-06	5.09e-05	0.00269558	4.21e-16	0.255039	0.064568	7.698e-06
D177	8-21	0.175821	-0.0329061	-0.0424344	0.015064	-0.0613213	0.0541612	-0.276331	-0.0640558	0.0379219	1.22139e-42	0.0110748	0.00108538	0.244601	2.13e-06	2.84e-05	4.66e-105	7.32e-07	0.00338949	0.368439	0.066424	7.6162e-10
D178	10-21	0.00607394	0.00522681	-0.00705946	0.0231909	-0.0185807	0.0168429	-0.288362	-0.0579035	0.00146009	0.638973	0.686654	0.586901	0.073224	0.151221	0.193266	1.22e-114	7.6e-06	0.910211	0.338712	0.066535	1.7709e-08
D179	9-21	0.365856	-0.0329971	-0.0759163	0.0852811	0.0511572	-0.075	-0.016418	0.00520586	0.116928	1.9458e-188	0.0108542	4.88e-09	4.14e-11	7.69e-05	6.6e-09	0.204742	0.687621	1.28e-19	0.484016	0.065998	8.9387e-16
D180	7-21	0.347134	-0.154044	-0.187346	0.157291	0.154995	-0.178027	0.0855147	0.00128567	0.0911768	1.33422e-168	5.73e-33	6.02e-48	2.29e-34	2.08e-33	1.09e-43	3.67e-11	0.920899	1.7e-12	0.472752	0.066142	4.5395e-15
D181	5-21	0.255088	-0.164715	-0.196209	0.167939	0.18314	-0.201957	0.152645	0.00616609	0.0661117	2.75814e-89	1.64e-37	1.66e-52	5.29e-39	3.57e-46	5.76e-56	1.92e-32	0.633894	3.19e-07	0.455975	0.06612	3.2568e-14
D182	11-21	0.351377	-0.046749	-0.101035	0.0967542	0.0647619	-0.0881286	0.0795742	0.01162	0.110798	5.5843e-173	0.000306213	6.39e-15	6.86e-14	5.52e-07	9.1e-12	7.47e-10	0.369441	9.15e-18	0.482213	0.066126	1.5063e-15
D183	12-21	0.226777	-0.0392081	-0.152402	0.145942	0.144215	-0.164248	0.140938	0.00514497	0.0755345	1.81099e-70	0.00246845	3.97e-32	9.03e-30	4.2e-29	2.33e-37	7.4e-28	0.691085	5.15e-09	0.470555	0.065981	4.2672e-15
D184	13-21	0.110874	-0.071991	-0.299668	0.0223736	0.129298	-0.117279	0.643038	0.040411	0.0198856	8.69277e-18	2.65e-08	3.16e-123	0.0839379	1.14e-23	9.94e-20	<1.00E-16	0.00179331	0.124526	0.32037	0.06643	1.0635e-07
D185	14-21	0.384578	-0.0517432	-0.247416	0.130476	0.215352	-0.228226	0.224647	-0.00807978	0.0849804	1.20807e-209	6.44e-05	2.3e-83	4.47e-24	1.45e-63	2.26e-71	3.75e-69	0.532585	4.85e-11	0.438701	0.065273	7.1471e-14
D186	16-21	0.172496	-0.100863	-0.359658	-0.0176948	0.0753946	-0.0608385	0.584962	0.0456454	0.0169717	4.3905e-41	5.98e-15	1.86e-180	0.171691	5.49e-09	2.56e-06	<1.00E-16	0.000419768	0.189882	0.364956	0.066757	1.5695e-09
D187	18-21	0.110889	-0.0927636	-0.322052	0.00940805	0.0703329	-0.0609446	0.621815	0.0451082	0.0203724	8.60902e-18	7.24e-13	4.45e-143	0.467433	5.36e-08	2.46e-06	<1.00E-16	0.000490702	0.115566	0.36687	0.066327	7.684e-10
D188	15-21	0.160298	-0.0514937	-0.111965	0.13298	0.0309893	-0.058789	0.0868598	0.0133874	0.05909	1.2095e-35	6.98e-05	5.4e-18	5.92e-25	0.016662	5.5e-06	1.8e-11	0.301117	4.93e-06	0.469042	0.067056	3.3602e-14
D189	17-21	0.110668	-0.100576	-0.293374	0.0396517	0.011047	-0.0144069	0.502298	0.0459653	0.0306737	9.99542e-18	7.14e-15	5.94e-118	0.0021857	0.393516	0.265794	<1.00E-16	0.00038219	0.017803	0.420014	0.066772	2.6429e-12
D190	19-21	0.196143	-0.154906	-0.248968	0.142655	0.168694	-0.179114	0.0547421	-0.0353863	-0.0106473	7.85117e-53	2.53e-33	2.01e-84	1.66e-28	2.42e-39	3.28e-44	2.32e-05	0.00625752	0.410859	0.356106	0.063514	9.8402e-11
D191	1-23	-0.0367947	-0.16456	0.070666	-0.0853788	-0.0410172	0.0524884	0.232725	0.0107561	0.0325108	0.00447105	1.92e-37	5.16e-08	3.94e-11	0.00152773	4.97e-05	3.23e-74	0.406093	0.0120156	0.30699	0.063976	4.2186e-08
D192	3-23	-0.477281	0.128913	0.130172	-0.0530561	0.0157146	0.0108788	-0.120387	0.0576725	-0.114147	<1.00E-16	1.67e-23	8.18e-24	4.12e-05	0.224816	0.400757	1.04e-20	8.27e-06	9.13e-19	0.427408	0.06703	5.6667e-12
D193	2-23	0.00790413	-0.026779	0.0291247	0.0116728	0.0610527	-0.0626044	0.25958	0.0196673	0.0695442	0.541532	0.0387215	0.0249588	0.367269	2.36e-06	1.3e-06	1.68e-92	0.128715	7.54e-08	0.332475	0.066487	4.8535e-08
D194	4-23	0.388152	-0.305539	-0.25395	0.104851	0.0568289	-0.0726684	0.191886	-0.0269887	0.0586033	7.44106e-214	5.71e-129	7.15e-88	4.63e-16	1.12e-05	1.91e-08	1.34e-50	0.0370787	5.89e-06	0.27204	0.063648	9.0402e-07
D195	6-23	0.539938	-0.274413	-0.27356	0.0878118	-0.000549589	-0.0228428	0.130883	-0.0404627	0.089121	<1.00E-16	2.02e-103	3.3e-102	1.08e-11	0.966141	0.0776427	3.22e-24	0.00176909	5.31e-12	0.261142	0.064622	5.1255e-06
D196	8-23	0.49813	-0.0586845	-0.164894	0.0250891	-0.0762691	0.0536908	-0.171234	-0.060938	0.0886958	<1.00E-16	5.81e-06	2.16e-37	0.0526105	3.65e-09	3.33e-05	1.68e-40	2.46e-06	6.69e-12	0.445342	0.06573	7.6003e-14
D197	10-23	0.491108	-0.0410654	-0.150359	0.0151412	-0.0881899	0.065667	-0.183308	-0.0602066	0.0901172	<1.00E-16	0.00152075	2.63e-31	0.242192	8.81e-12	3.83e-07	2.95e-46	3.25e-06	3.07e-12	0.448861	0.065657	3.9456e-14
D198	9-23	0.451961	-5.8e-05	-0.116027	0.0732182	0.0229688	-0.0501405	-0.0250686	-0.0121822	0.123046	2.21085e-298	0.996431	3.24e-19	1.49e-08	0.0760194	0.000106572	0.0528046	0.346732	1.43e-21	0.478477	0.064997	1.5809e-16
D199	7-23	0.402356	-0.132694	-0.226298	0.15444	0.140332	-0.165458	0.151549	-0.00405356	0.100345	4.12241e-231	8.1e-25	1.09e-69	3.53e-33	1.25e-27	6.79e-38	5.36e-32	0.754216	7.85e-15	0.48346	0.066161	1.1946e-15
D200	5-23	0.271796	-0.137884	-0.212535	0.16028	0.169582	-0.188596	0.210527	0.00458742	0.0721631	1.435e-101	1.1e-26	1.68e-61	1.23e-35	9.55e-40	6.58e-49	9.11e-61	0.7231	2.39e-08	0.47016	0.066271	7.2368e-15
D201	11-23	0.408818	-0.000780983	-0.1151	0.0757194	0.0309738	-0.0563877	0.0565236	-0.000975279	0.117352	3.02821e-239	0.951937	6.21e-19	4.72e-09	0.0167166	1.31e-05	1.25e-05	0.939954	9.43e-20	0.467403	0.065188	1.2146e-15
D202	12-23	-0.0059187	0.100554	-0.0311081	0.0828624	0.0865502	-0.0962339	0.0611963	0.00720143	0.0325871	0.647567	7.24e-15	0.0166299	1.45e-10	2.12e-11	9.33e-14	2.23e-06	0.578059	0.0118162	0.352796	0.065444	1.3954e-09
D203	13-23	-0.0220193	-0.0262737	-0.206088	-0.0297169	0.0935924	-0.0722488	0.599075	0.0550069	0.00771346	0.0889618	0.0425488	7.42e-58	0.0216909	4.33e-13	2.3e-08	<1.00E-16	2.12e-05	0.551328	0.40285	0.066724	4.7447e-11
D204	14-23	0.115539	0.104816	-0.080672	0.0655322	0.182891	-0.181622	0.141249	-0.00248113	0.0544905	3.43246e-19	4.98e-16	5e-10	4.04e-07	4.73e-46	1.99e-45	5.65e-28	0.848029	2.53e-05	0.344482	0.06445	1.2805e-09
D205	16-23	-0.0186488	-0.0729726	-0.231553	-0.0921029	-0.00652597	0.0321333	0.506831	0.0694944	1.36e-05	0.149726	1.71e-08	5.76e-73	1.01e-12	0.614227	0.0130462	<1.00E-16	7.7e-08	0.999164	0.519178	0.066172	6.9176e-18
D206	18-23	-0.0456311	-0.0459321	-0.21439	-0.0524607	0.0236098	-0.00363211	0.56362	0.0636243	0.00692138	0.000421518	0.000389887	1.43e-62	5.02e-05	0.0681832	0.779069	<1.00E-16	8.69e-07	0.592933	0.482517	0.065858	4.6809e-16
D207	15-23	-0.0446417	0.0782154	0.008909	0.0699655	-0.00263859	-0.0140879	0.0433777	0.0230391	0.0277455	0.00056122	1.49e-09	0.492909	6.28e-08	0.838513	0.276528	0.000802511	0.0751257	0.0320822	0.368269	0.065823	3.7478e-10
D208	17-23	-0.0727493	-0.0211383	-0.162399	-0.0309278	-0.037027	0.0449513	0.422467	0.0647031	0.0139867	1.84045e-08	0.102763	2.64e-36	0.0168791	0.00422547	0.000513439	4.97e-257	5.65e-07	0.279991	0.478305	0.065142	7.1364e-17
D209	19-23	0.246641	-0.275455	-0.222085	0.119714	0.08852	-0.0995871	0.136622	-0.0289737	0.0291993	2.06363e-83	3.18e-104	4.01e-67	1.7e-20	7.36e-12	1.25e-14	2.92e-26	0.0252012	0.0240869	0.342622	0.064209	1.2254e-09
D210	21-23	0.442741	-0.229159	-0.32697	0.149128	0.104206	-0.129079	0.212282	-0.0336214	0.0447376	5.18187e-285	7.51e-72	1.13e-147	5.03e-31	7e-16	1.36e-23	8.9e-62	0.00938938	0.000545989	0.288588	0.06376	2.0106e-07
D211	1-25	-0.182738	-0.0669638	0.169875	-0.131776	-0.0565207	0.0758691	0.175503	0.0230831	0.0125786	5.6287e-46	2.29e-07	1.3e-39	1.57e-24	1.25e-05	4.4e-09	1.73e-42	0.07457	0.331264	0.305388	0.064568	8.3545e-08
D212	3-25	-0.46584	0.119787	0.0787802	-0.0413423	0.0291853	-0.00277501	-0.0237828	0.0604028	-0.115122	2.66004943720927e-319	1.72e-20	1.26e-09	0.00140068	0.0241549	0.830288	0.0661855	3.02e-06	4.61e-19	0.401523	0.066737	5.3577e-11
D213	2-25	0.102489	-0.105663	-0.0463931	0.0454517	0.0799673	-0.0862665	0.312294	0.0170841	0.0777954	2.07461e-15	2.89e-16	0.000353539	0.000444155	6.16e-10	2.47e-11	3.79e-135	0.186963	1.77e-09	0.375069	0.066776	1.1689e-09
D214	4-25	0.477177	-0.300383	-0.247859	0.0843203	-0.0110153	-0.00951058	0.168849	-0.0366312	0.0829402	<1.00E-16	1.64e-124	1.15e-83	6.83e-11	0.394876	0.462594	2.05e-39	0.00465157	1.39e-10	0.270344	0.064402	1.9697e-06
D215	6-25	0.585213	-0.240421	-0.251793	0.0661385	-0.0633667	0.0370785	0.0844413	-0.0494257	0.104307	<1.00E-16	4.11e-79	2.28e-86	3.16e-07	9.62e-07	0.00417271	6.42e-11	0.000133556	6.57e-16	0.314647	0.065934	1.4127e-07
D216	8-25	0.421495	-0.0842187	-0.175708	0.0528445	-0.0422812	0.0228643	-0.171776	-0.0680837	0.0656536	9.79482e-256	7.44e-11	2.68e-42	4.42e-05	0.00108649	0.0773638	9.44e-41	1.4e-07	3.85e-07	0.440306	0.066024	1.915e-13
D217	10-25	0.370726	-0.063358	-0.158566	0.0510912	-0.0344873	0.0170878	-0.198247	-0.0688172	0.0553172	8.08224e-194	9.84e-07	1.14e-34	7.86e-05	0.00771077	0.186868	5.92e-54	1.03e-07	1.9e-05	0.417398	0.065859	2.264e-12
D218	9-25	0.486393	-0.0654555	-0.156211	0.102309	0.0496559	-0.0789313	0.023517	-0.0101475	0.129171	<1.00E-16	4.26e-07	1.1e-33	2.32e-15	0.000124233	1.02e-09	0.0692747	0.433169	1.26e-23	0.512338	0.065866	1.6316e-17
D219	7-25	0.421819	-0.181391	-0.250871	0.164684	0.143821	-0.169677	0.165778	-0.0073785	0.0970664	3.62867e-256	3e-45	9.88e-86	1.49e-37	5.96e-29	8.64e-40	4.9e-38	0.568747	5.7e-14	0.475935	0.066071	2.7401e-15
D220	5-25	0.314753	-0.186741	-0.244161	0.16922	0.165978	-0.186731	0.226738	-0.00125731	0.0730176	2.28992e-137	6.71e-48	3.62e-81	1.4e-39	4e-38	5.78e-48	1.92e-70	0.922639	1.63e-08	0.46097	0.066251	2.5408e-14
D221	11-25	0.461462	-0.0738128	-0.167041	0.106725	0.0559422	-0.0840553	0.10782	-0.0024997	0.12495	1.34867695247215e-312	1.17e-08	2.43e-38	1.38e-16	1.53e-05	7.84e-11	6.71e-17	0.846905	3.37e-22	0.502431	0.065979	7.7549e-17
D222	12-25	0.18242	-0.0569342	-0.167423	0.149683	0.125275	-0.144509	0.167735	-0.00172781	0.0606512	8.07023e-46	1.09e-05	1.65e-38	3.02e-31	2.63e-22	3.24e-29	6.54e-39	0.893837	2.75e-06	0.472804	0.066672	1.2354e-14
D223	13-25	0.0416748	-0.058194	-0.255006	0.00493794	0.110966	-0.0952841	0.634153	0.0452017	0.020118	0.00128091	6.95e-06	1.3e-88	0.702912	8.17e-18	1.63e-13	<1.00E-16	0.000477606	0.120184	0.363393	0.066163	1.1416e-09
D224	14-25	0.278442	-0.0466976	-0.222385	0.131977	0.224137	-0.230714	0.265925	-0.010198	0.0701495	1.05007e-106	0.000310935	2.64e-67	1.34e-24	7.73e-69	6.15e-73	3.76e-97	0.430886	5.8e-08	0.44182	0.06537	5.1607e-14
D225	16-25	0.0559602	-0.0727385	-0.286287	-0.0612469	0.0492412	-0.0252844	0.572496	0.0576946	0.0132735	1.52138e-05	1.9e-08	3.58e-112	2.19e-06	0.000141497	0.0507963	<1.00E-16	8.2e-06	0.305246	0.467432	0.065983	3.0305e-15
D226	18-25	0.016493	-0.0720259	-0.260206	-0.0189783	0.0443165	-0.0293873	0.608313	0.0525073	0.0180332	0.202681	2.61e-08	2.59e-92	0.14266	0.000615839	0.0231912	<1.00E-16	4.94e-05	0.163638	0.423754	0.065798	4.6865e-13
D227	15-25	0.111047	-0.057045	-0.119879	0.129006	0.0330427	-0.0570374	0.15527	0.0104245	0.0482803	7.73072e-18	1.05e-05	2.05e-20	1.44e-23	0.010686	1.04e-05	1.6e-33	0.420716	0.000190582	0.458806	0.066889	7.1889e-14
D228	17-25	0.0118502	-0.078713	-0.215684	0.0204395	-0.0213737	0.0205133	0.466342	0.0493412	0.0253028	0.360035	1.17e-09	2.52e-63	0.114372	0.0987339	0.11307	<1.00E-16	0.000137139	0.0506287	0.466252	0.06601	1.5846e-15
D229	19-25	0.163957	-0.260627	-0.179481	0.108315	0.0852381	-0.0913757	0.1024	-0.0269483	0.0173698	3.12437e-37	4.02e-93	4.35e-44	4.84e-17	4.24e-11	1.52e-12	2.19e-15	0.0373628	0.179698	0.35775	0.06423	2.3562e-10
D230	21-25	0.437078	-0.110681	-0.331677	0.141818	0.122283	-0.149868	0.204065	-0.0319504	0.0273429	5.29468e-277	1.05e-17	3.74e-152	3.45e-28	2.54e-21	2.55e-31	3.97e-57	0.0135728	0.0346633	0.238754	0.063454	1.3417e-05
D231	23-25	0.347883	-0.292387	-0.259704	0.124424	0.0685626	-0.0861229	0.206235	-0.0269951	0.0491028	2.27772e-169	8.86e-118	5.95e-92	5.03e-22	1.15e-07	2.66e-11	2.46e-58	0.0370339	0.000147746	0.30293	0.064349	8.8855e-08
D250	19-24	0.139638	-0.0250322	-0.138789	0.133096	0.136795	-0.151731	0.159751	0.00271561	0.0577759	2.26701e-27	0.0533286	7.06e-27	5.38e-25	2.52e-26	4.53e-32	2.07e-35	0.833867	7.96e-06	0.44306	0.065994	1.0156e-13
D251	21-24	0.133826	0.030497	-0.104388	0.118746	0.121824	-0.13744	0.126225	0.00853229	0.0575604	2.96336e-25	0.0185599	7.87e-16	3.44e-20	3.57e-21	1.47e-26	1.26e-22	0.509885	8.61e-06	0.403196	0.065637	7.2799e-12
D252	23-24	0.02884	0.0984207	-0.0379658	0.0770225	0.0929313	-0.102373	0.0993697	0.0131093	0.0419825	0.0258828	2.65e-14	0.00346601	2.56e-09	6.33e-13	2.23e-15	1.43e-14	0.31127	0.00117856	0.349388	0.064805	9.6258e-10
D253	24-25	0.126339	0.0207489	-0.114679	0.113927	0.116616	-0.130918	0.168753	0.00836743	0.0560203	1.1562e-22	0.109257	8.34e-19	1.06e-18	1.6e-19	3.14e-24	2.27e-39	0.518096	1.49e-05	0.407524	0.065612	4.0785e-12
D272	19-22	0.211209	-0.0848385	-0.174323	0.158952	0.151414	-0.170591	0.141944	-0.00102007	0.0669693	3.69729e-61	5.4e-11	1.19e-41	4.54e-35	6.08e-32	3.31e-40	3.09e-28	0.937202	2.24e-07	0.478165	0.066366	3.1292e-15
D273	21-22	0.190395	-0.0331157	-0.125862	0.141698	0.132724	-0.151766	0.103928	0.00595513	0.0709045	7.90589e-50	0.0105727	2.35e-22	3.83e-28	7.29e-25	4.38e-32	8.36e-16	0.645546	4.17e-08	0.473755	0.066051	3.1453e-15
D275	22-25	0.225808	-0.0517456	-0.174127	0.149218	0.138712	-0.158665	0.179891	0.00335588	0.0694357	7.22528e-70	6.43e-05	1.46e-41	4.63e-31	5e-27	6.02e-35	1.38e-44	0.795483	7.9e-08	0.461031	0.066269	2.3759e-14
D295	19-20	0.212184	-0.127074	-0.202236	0.162357	0.15339	-0.17128	0.178203	-0.00645303	0.0603705	1.01401e-61	7.04e-23	9.77e-56	1.56e-36	9.55e-33	1.6e-40	8.98e-44	0.618191	3.06e-06	0.482703	0.066335	1.6046e-15
D298	20-25	0.2203	-0.0988222	-0.200671	0.154995	0.145136	-0.163519	0.212554	-0.00210712	0.0647798	1.6563e-66	2.08e-14	6.9e-55	2.08e-33	1.86e-29	4.86e-37	6.19e-62	0.870718	5.48e-07	0.462023	0.066527	3.0448e-14
D322	25-26	0.214283	-0.0579202	-0.185379	0.141635	0.131762	-0.149952	0.230757	0.00299214	0.0660112	6.12397e-63	7.68e-06	5.77e-47	4.04e-28	1.59e-24	2.36e-31	5.77e-73	0.817234	3.32e-07	0.448563	0.066252	9.3849e-14
D326	1-27	-0.197133	-0.0756718	-0.154696	-0.0254424	0.0550637	-0.037567	0.493751	-0.0225077	0.00521499	2.33437e-53	4.96e-09	4.62e-33	0.0493678	2.08e-05	0.00370113	<1.00E-16	0.0820977	0.687102	0.31923	0.066117	9.1282e-08
D327	3-27	-0.299161	0.151217	0.221348	-0.0235521	-0.00561677	0.0179919	-0.275355	0.0941225	-0.108166	1.18485e-123	8.12e-32	1.11e-66	0.0688604	0.664416	0.164605	2.66e-104	3.2e-13	5.34e-17	0.21993	0.066821	0.0002989
D328	2-27	-0.195754	-0.0227025	-0.10759	0.00220052	0.0270318	-0.0174089	0.522089	0.0190584	-0.0332477	1.26287e-52	0.0797107	1e-16	0.865041	0.036777	0.178719	<1.00E-16	0.140982	0.0102094	0.316248	0.064065	8.4477e-09
D329	4-27	0.336162	-0.226231	-0.343457	0.0414878	-0.0561467	0.0426593	0.414154	-0.0704297	0.0878166	1.36817e-157	5.01e-70	1.03e-163	0.00134707	1.42e-05	0.000979458	4.23e-246	5.14e-08	1.08e-11	0.232463	0.065263	5.373e-05
D330	6-27	0.370281	-0.206864	-0.35235	0.0439849	-0.0558134	0.0402552	0.342646	-0.0763854	0.0867912	2.53064e-193	1.33e-58	8.79e-173	0.000676591	1.6e-05	0.00186809	4.82e-164	3.45e-09	1.87e-11	0.237446	0.065357	4.0226e-05
D331	8-27	0.260547	-0.0529037	-0.222438	0.00539953	-0.0728191	0.0603213	0.0250384	-0.0707099	0.0461274	3.35209e-93	4.39e-05	2.45e-67	0.676646	1.78e-08	3.11e-06	0.0530903	4.55e-08	0.000364375	0.377076	0.066607	5.5101e-10
D332	10-27	0.237797	-0.0420346	-0.210132	-0.00332806	-0.0806374	0.0691877	0.035222	-0.0681107	0.0445443	1.68599e-77	0.00117206	3.97e-60	0.797141	4.42e-10	8.78e-08	0.00650312	1.39e-07	0.000577093	0.375949	0.066643	6.1578e-10
D333	9-27	0.351011	-0.0391434	-0.234988	0.0288449	-0.0664036	0.0462529	0.0497007	-0.0544118	0.0677357	1.342e-172	0.00250961	3.75e-75	0.0258573	2.83e-07	0.00035112	0.000122489	2.6e-05	1.63e-07	0.388112	0.065223	1.9664e-11
D334	7-27	0.425139	-0.196796	-0.396793	0.116457	-0.0107813	-0.0124766	0.379014	-0.0497373	0.0592918	1.31017e-260	4.22e-53	1.09e-222	1.79e-19	0.404996	0.335203	3.4e-203	0.000121084	4.57e-06	0.372804	0.064574	1.712e-11
D335	5-27	0.34827	-0.208171	-0.376906	0.121947	-0.00291999	-0.0170307	0.458774	-0.0375774	0.041615	9.12425e-170	2.44e-59	2.19e-199	3.26e-21	0.821566	0.188345	<1.00E-16	0.00369156	0.00130173	0.405114	0.064358	1.2388e-13
D336	11-27	0.347029	-0.0353067	-0.236961	0.0249433	-0.0769939	0.0568111	0.090608	-0.0508616	0.0686419	1.71167e-168	0.00641523	2e-76	0.0540005	2.59e-09	1.13e-05	2.34e-12	8.46e-05	1.11e-07	0.391101	0.06507	9.2788e-12
D337	12-27	-0.286809	0.0253024	-0.0988165	0.0191884	-0.0208613	0.0254922	0.143226	-0.0321079	-0.0724115	2.233e-113	0.0508067	2.46e-14	0.138291	0.107085	0.0489238	1.01e-28	0.0131182	2.14e-08	0.467359	0.064999	4.6485e-16
D338	13-27	-0.116857	0.0732413	0.141215	0.0514432	-0.0976243	0.0750012	-0.480681	-0.0611794	-0.0443766	1.34471e-19	1.51e-08	8.92e-28	7.01e-05	4.09e-14	6.59e-09	<1.00E-16	2.25e-06	0.000605385	0.461865	0.067242	2.1389e-13
D339	14-27	-0.264895	0.0211745	-0.128759	0.0189488	0.0400948	-0.0290881	0.243731	-0.0343338	-0.0662236	2.18244e-96	0.102176	2.49e-23	0.143283	0.00194808	0.0246308	1.94e-81	0.0079872	3.05e-07	0.413981	0.064793	4.71e-13
D340	16-27	-0.172238	0.0872528	0.119639	0.0860101	0.0139251	-0.0320712	-0.317221	-0.0991483	-0.045418	5.77929e-41	1.51e-11	2.44e-20	2.82e-11	0.282117	0.0132227	1.29e-139	1.63e-14	0.00044854	0.457576	0.066048	2.2514e-14
D341	18-27	-0.133759	0.117192	0.125198	0.0833433	-0.0335763	0.0124564	-0.379799	-0.0571693	-0.0738005	3.13097e-25	1.13e-19	3.9e-22	1.13e-10	0.00948522	0.335987	4.26e-204	9.91e-06	1.14e-08	0.459657	0.06581	1.5556e-14
D342	15-27	-0.302407	0.03846	-0.107501	0.031551	-0.00452949	0.00901643	0.228627	-0.020292	-0.0844449	1.93864e-126	0.00298405	1.06e-16	0.0147892	0.726455	0.48617	1.27e-71	0.11701	6.41e-11	0.450486	0.064118	4.2233e-16
D343	17-27	-0.242874	0.111925	0.137285	0.0967246	-0.108218	0.0821891	-0.20987	-0.023978	-0.0865587	7.28582e-81	4.5e-18	2.5e-26	6.98e-14	5.16e-17	2.03e-10	2.16e-60	0.0639902	2.11e-11	0.431834	0.064725	1.9618e-14
D344	19-27	-0.0313149	-0.107543	-0.252893	0.0200076	0.0219727	-0.0170963	0.438511	-0.0441718	0.0103508	0.0155526	8.49e-17	3.91e-87	0.122232	0.0896391	0.18665	5.16e-279	0.000641706	0.424011	0.333514	0.065258	7.5047e-09
D345	21-27	-0.0119065	-0.0486344	-0.266831	0.0405447	0.0530848	-0.0526582	0.34795	-0.0428193	-0.0170589	0.357757	0.000172826	3.77e-97	0.00173134	4.08e-05	4.7e-05	1.94e-169	0.000937173	0.187614	0.365632	0.06596	7.7347e-10
D346	23-27	-0.212496	0.000969369	-0.114338	-0.0162052	-0.00419014	0.0143666	0.211305	-0.0289342	-0.0439959	6.69354e-62	0.940362	1.06e-18	0.210673	0.746215	0.267134	3.25e-61	0.025401	0.000674499	0.423292	0.066053	1.2075e-12
D347	25-27	-0.173968	-0.00901104	-0.155223	-0.0110156	0.0105487	-0.000182265	0.294028	-0.0332338	-0.0261447	9.06813e-42	0.48676	2.81e-33	0.39486	0.415206	0.988768	2.54e-119	0.0102412	0.0434168	0.392401	0.065757	2.497e-11
D348	24-27	-0.215732	0.079117	-0.133583	0.031194	0.0204074	-0.0168832	0.274501	-0.00642931	-0.0561299	8.66358e-64	9.61e-10	5.3e-25	0.0159567	0.114942	0.1922	1.21e-103	0.619483	1.43e-05	0.434748	0.063604	5.9781e-16
D349	22-27	0.0243471	-0.00575429	-0.311738	0.111245	0.0797707	-0.090025	0.417189	-0.0213719	-0.0363037	0.060004	0.656963	1.03e-133	6.76e-18	6.78e-10	3.23e-12	4.69e-250	0.098762	0.00503318	0.372855	0.063287	2.5691e-12
D350	20-27	0.0153499	-0.0717056	-0.293382	0.10772	0.0544568	-0.0615839	0.489997	-0.0128598	-0.0270348	0.235762	3e-08	5.85e-118	7.17e-17	2.56e-05	1.93e-06	<1.00E-16	0.320568	0.0367563	0.437129	0.063122	6.2685e-17
D351	26-27	-0.108197	0.0269911	-0.220149	0.0689941	0.0400891	-0.0420477	0.400874	-0.00677506	-0.044416	5.23039e-17	0.0372046	5.82e-66	9.54e-08	0.00195097	0.00115788	2.85e-229	0.600773	0.000598625	0.430981	0.063218	2.5932e-16
D352	1-29	-0.13377	0.0145495	-0.155829	-0.0450661	0.136708	-0.107823	0.616943	0.03176	0.00131791	3.1027e-25	0.26145	1.58e-33	0.000496717	2.71e-26	6.7e-17	<1.00E-16	0.0141412	0.918922	0.315135	0.066606	1.322e-07
D353	3-29	-0.235026	0.0238276	0.26326	0.00581676	-0.116868	0.107302	-0.561907	0.0131134	-0.0584156	1.07055e-75	0.0658807	1.59e-94	0.653236	1.33e-19	9.44e-17	<1.00E-16	0.311117	6.31e-06	0.298464	0.065399	2.0525e-07
D354	2-29	-0.134094	-0.00197662	-0.159589	-0.0308269	0.119394	-0.0953638	0.639899	0.0344456	-0.00659833	2.3775e-25	0.878751	4.2e-35	0.0172407	2.15e-20	1.55e-13	<1.00E-16	0.007785	0.610305	0.307299	0.065888	1.2365e-07
D355	4-29	0.283172	-0.122203	-0.356012	0.023226	0.0873661	-0.0798434	0.611027	-0.00921552	0.0600091	1.89578e-110	2.88e-21	1.33e-176	0.0727909	1.37e-11	6.55e-10	<1.00E-16	0.476594	3.5e-06	0.242022	0.063633	7.8169e-06
D356	6-29	0.320718	-0.102107	-0.366808	0.0176811	0.0905702	-0.0836187	0.567943	-0.0123466	0.0638275	7.75362e-143	2.76e-15	3.67e-188	0.172022	2.39e-12	9.82e-11	<1.00E-16	0.340263	8.02e-07	0.257451	0.063793	2.3561e-06
D357	8-29	0.262475	0.0231261	-0.277909	-0.03192	0.0726183	-0.0618598	0.354451	-0.0075522	0.0505059	1.31716e-94	0.0742496	1.49e-105	0.0136622	1.95e-08	1.73e-06	3.41e-176	0.559682	9.49e-05	0.394531	0.065282	9.1066e-12
D358	10-29	0.244626	0.030992	-0.268733	-0.0390283	0.068626	-0.056676	0.374007	-0.0035032	0.0489696	4.81399e-82	0.0167348	1.45e-98	0.00256501	1.12e-07	1.18e-05	1.69e-197	0.786717	0.000154007	0.398793	0.065186	4.5933e-12
D359	9-29	0.286487	0.0208519	-0.282419	-0.0244955	0.0711712	-0.0629007	0.358105	-0.00531794	0.0551936	4.08018e-113	0.107509	4.35e-109	0.0584601	3.71e-08	1.16e-06	4.63e-180	0.681261	1.99e-05	0.399344	0.064991	3.1872e-12
D360	7-29	0.347758	-0.120895	-0.389559	0.0412559	0.0926998	-0.090495	0.579407	-0.0118561	0.060411	3.05963e-169	7.62e-21	5.05e-214	0.00143348	7.22e-13	2.49e-12	<1.00E-16	0.359794	3.01e-06	0.262242	0.06297	7.623e-07
D361	5-29	0.303911	-0.145287	-0.379692	0.0517228	0.0884275	-0.0864599	0.624782	-0.00858195	0.0526704	9.6495e-128	1.79e-29	1.49e-202	6.4e-05	7.74e-12	2.23e-11	<1.00E-16	0.507425	4.68e-05	0.271516	0.063188	3.1026e-07
D362	11-29	0.27249	0.0259542	-0.276255	-0.0301642	0.065871	-0.056764	0.383628	-0.00129437	0.0541029	4.23976e-102	0.04513	2.83e-104	0.0197898	3.52e-07	1.15e-05	1.56e-208	0.920366	2.89e-05	0.391055	0.064776	5.6554e-12
D363	12-29	-0.194525	0.0873519	-0.172512	-0.0336361	0.127091	-0.0983984	0.457628	0.0238193	-0.044469	5.62351e-52	1.43e-11	8.17e-41	0.00935833	6.45e-23	2.57e-14	8.32e-307	0.0657711	0.000589642	0.410676	0.065322	7.422e-13
D364	13-29	-0.13118	0.163219	0.0791292	0.0092187	0.039443	-0.0366494	-0.247469	-0.0335969	-0.0386481	2.54e-24	7.43e-37	1.06e-09	0.476442	0.0023065	0.00463122	5.6e-84	0.00944126	0.00282503	0.387012	0.066968	3.2924e-10
D365	14-29	-0.179357	0.086696	-0.177923	-0.0290746	0.154394	-0.124394	0.503436	0.0248403	-0.0416245	2.50165e-44	2.03e-11	2.41e-43	0.0246974	3.69e-33	5.15e-22	<1.00E-16	0.0550002	0.00129842	0.386555	0.065207	1.2642e-11
D366	16-29	-0.248933	0.213867	0.035966	0.0227935	0.156861	-0.143118	0.174144	-0.0227785	-0.0440057	5.5294e-85	1.32e-62	0.00562303	0.078285	3.47e-34	1.11e-28	7.5e-42	0.0784816	0.000672636	0.378226	0.064837	2.3043e-11
D367	18-29	-0.139207	0.219309	0.0323062	0.0293251	0.183045	-0.16969	-0.0346287	-0.037837	-0.0533005	3.27588e-27	8.15e-66	0.0128798	0.0234847	3.97e-46	8.53e-40	0.00746392	0.0034618	3.79e-05	0.412425	0.065698	2.138e-12
D368	15-29	-0.188508	0.0846485	-0.177955	-0.024183	0.143386	-0.115337	0.504132	0.0263482	-0.046086	7.29635e-49	5.96e-11	2.33e-43	0.06175	8.75e-29	3.96e-19	<1.00E-16	0.0418109	0.000368855	0.39557	0.06503	2.9328e-12
D369	17-29	-0.280848	0.177115	0.0522024	0.0647073	0.0532667	-0.0582768	0.134764	-0.0150273	-0.0705049	1.33629e-108	3.43e-43	5.81e-05	5.64e-07	3.84e-05	6.64e-06	1.37e-25	0.245754	4.97e-08	0.428229	0.064896	2.2476e-14
D370	19-29	0.0079095	-0.00821896	-0.273015	0.00298041	0.15297	-0.131451	0.62263	0.0148167	0.00658819	0.541257	0.525861	8.58e-102	0.817938	1.42e-32	2.04e-24	<1.00E-16	0.252433	0.610854	0.324725	0.065286	1.0092e-08
D371	21-29	0.0169607	0.040502	-0.281746	0.00684239	0.176371	-0.156437	0.574869	0.0160595	-0.00710877	0.190167	0.00176501	1.48e-108	0.59716	6.71e-43	5.23e-34	<1.00E-16	0.214804	0.582961	0.299254	0.065426	1.996e-07
D372	23-29	-0.131113	0.0907646	-0.175914	-0.0444742	0.143947	-0.114037	0.503798	0.0325964	-0.0236606	2.68069e-24	2.23e-12	2.14e-42	0.000588755	5.33e-29	9.86e-19	<1.00E-16	0.011792	0.0675918	0.38113	0.065686	4.9579e-11
D373	25-29	-0.0843263	0.0676748	-0.212488	-0.0268488	0.150097	-0.123363	0.551659	0.0250171	-0.0121961	6.81359e-11	1.7e-07	1.79e-61	0.0380714	2.06e-31	1.13e-21	<1.00E-16	0.0532926	0.346184	0.355963	0.065601	6.22e-10
D374	24-29	-0.129959	0.0959428	-0.184547	-0.0306989	0.144124	-0.117048	0.516633	0.033617	-0.0256732	6.74572e-24	1.16e-13	1.49e-46	0.0177093	4.56e-29	1.17e-19	<1.00E-16	0.00939884	0.0473407	0.375799	0.065097	3.2247e-11
D375	22-29	0.0304701	0.0330012	-0.301941	0.0272469	0.177408	-0.16172	0.595487	0.0169448	-0.0108368	0.0185748	0.0108445	3.65e-125	0.0353042	2.16e-43	2.95e-36	<1.00E-16	0.190583	0.40258	0.292638	0.064402	1.2569e-07
D376	20-29	0.026107	-0.0270043	-0.300502	0.0319415	0.150972	-0.135305	0.646224	0.0151117	-0.000556031	0.0437208	0.0371123	6.18e-124	0.0135991	9.17e-32	8.75e-26	<1.00E-16	0.243111	0.965745	0.340191	0.064276	3.9785e-10
D377	26-29	-0.0679606	0.0566102	-0.237093	-0.00254246	0.148932	-0.127226	0.579295	0.0253092	-0.0158049	1.47922e-07	1.23e-05	1.64e-76	0.84432	6.02e-31	5.81e-23	<1.00E-16	0.0505702	0.222165	0.357009	0.064568	1.0013e-10
D378	27-29	-0.0696857	0.0422241	0.103585	0.0529248	-0.137255	0.115946	-0.282335	0.00347745	-0.0589609	7.09133e-08	0.00111316	1.31e-15	4.3e-05	1.71e-26	2.57e-19	8.83e-110	0.788247	5.17e-06	0.292513	0.066075	9.2708e-07
D405	27-28	-0.0457772	0.112736	-0.00263336	0.052085	-0.0228629	0.0153044	0.0571655	0.0489628	-0.0910515	0.000403885	2.58e-18	0.839389	5.68e-05	0.0773816	0.237153	9.92e-06	0.000154333	1.83e-12	0.334334	0.065017	3.6505e-09
D406	28-29	-0.0402795	0.0379077	0.0357576	0.0760431	-0.105931	0.0836013	-0.126719	0.0205966	-0.080435	0.00185626	0.00342575	0.00590626	4.06e-09	2.31e-16	9.9e-11	8.61e-23	0.111613	4.89e-10	0.344485	0.065567	3.3195e-09
D434	29-30	0.0170803	-0.046745	-0.03584	0.117723	-0.112226	0.0789138	-0.0389152	0.0117408	-0.0831139	0.187062	0.000306576	0.00579274	7.22e-20	3.45e-18	1.03e-09	0.00263996	0.364486	1.27e-10	0.397509	0.066039	1.9186e-11
D436	1-31	-0.13029	0.00222746	-0.164895	-0.0343442	0.128214	-0.102413	0.637805	0.0335313	-0.00530584	5.18298e-24	0.863507	2.16e-37	0.00796825	2.68e-23	2.18e-15	<1.00E-16	0.00958159	0.681947	0.309883	0.066093	1.2026e-07
D437	3-31	-0.238016	0.0311143	0.271284	-0.00130522	-0.114308	0.106359	-0.574447	0.0119893	-0.0535547	1.21094e-77	0.0163088	1.76e-100	0.9197	8.16e-19	1.75e-16	<1.00E-16	0.354423	3.48e-05	0.307478	0.065151	6.5313e-08
D439	4-31	0.293713	-0.136599	-0.371074	0.0399425	0.0866718	-0.0825513	0.626178	-0.0081908	0.0532122	4.66324e-119	3.24e-26	7.44e-193	0.00202692	1.99e-11	1.69e-10	<1.00E-16	0.526968	3.91e-05	0.257048	0.063263	1.4234e-06
D440	6-31	0.333774	-0.115339	-0.381942	0.0329036	0.0906526	-0.0868048	0.583037	-0.0113637	0.0586743	2.97569e-155	4.2e-19	3.91e-205	0.0110203	2.28e-12	1.85e-11	<1.00E-16	0.380094	5.74e-06	0.265971	0.063385	7.2545e-07
D441	8-31	0.276717	0.0155501	-0.287405	-0.0232768	0.0717181	-0.0632027	0.370307	-0.00557417	0.0492756	2.3323e-105	0.230062	4.5e-113	0.0721667	2.92e-08	1.03e-06	2.37e-193	0.666808	0.000139983	0.401458	0.06496	2.298e-12
D442	10-31	0.260725	0.0221115	-0.2796	-0.029629	0.0672729	-0.0577233	0.392764	-0.00170665	0.0480168	2.489e-93	0.0878708	7.17e-107	0.0220822	1.97e-07	8.12e-06	2.3e-219	0.89513	0.000206607	0.39216	0.064816	5.2227e-12
D447	12-31	-0.187287	0.0787726	-0.180973	-0.0282823	0.126716	-0.0992287	0.470462	0.0244049	-0.0470125	3.03316e-48	1.14e-09	8.32e-45	0.0288987	8.63e-23	1.55e-14	<1.00E-16	0.0593983	0.000280039	0.41285	0.065153	3.7029e-13
D448	13-31	-0.125486	0.155753	0.0672995	0.0136791	0.0439553	-0.0417737	-0.224535	-0.0322331	-0.0407644	2.2331e-22	1.13e-33	2.15e-07	0.290705	0.000682273	0.00124717	4.4e-69	0.0127662	0.00163373	0.396549	0.067002	1.2417e-10
D449	14-31	-0.176915	0.0775411	-0.185889	-0.0218902	0.148411	-0.120461	0.515633	0.025957	-0.0460741	3.70105e-43	2.05e-09	3.22e-47	0.0908509	9.69e-31	9.81e-21	<1.00E-16	0.0449451	0.000370153	0.387774	0.064972	6.7955e-12
D450	16-31	-0.259871	0.190868	0.0290711	0.0488176	0.115371	-0.111422	0.186506	-0.0178633	-0.0607285	1.03455e-92	5.34e-50	0.0252268	0.000161452	3.87e-19	5.99e-18	7.51e-48	0.167645	2.67e-06	0.405295	0.064925	6.5505e-13
D451	18-31	-0.129229	0.208438	0.0182645	0.0289492	0.190421	-0.176452	-0.00433358	-0.0359019	-0.0514561	1.20494e-23	1.72e-59	0.159773	0.0253253	7.67e-50	6.14e-43	0.737842	0.00553994	6.98e-05	0.408729	0.065536	2.6093e-12
D454	19-31	0.0194637	-0.0226962	-0.291366	0.0198283	0.150464	-0.132515	0.643433	0.0155214	0.000183449	0.132722	0.0797943	2.68e-116	0.125616	1.47e-31	8.64e-25	<1.00E-16	0.230569	0.988695	0.335688	0.064675	1.2715e-09
D455	21-31	0.0271003	0.0298988	-0.297377	0.020299	0.175275	-0.158283	0.595137	0.0168312	-0.0117574	0.0363028	0.0209962	2.72e-121	0.116884	2.21e-42	8.74e-35	<1.00E-16	0.193575	0.363809	0.292286	0.064672	1.7698e-07
D456	23-31	-0.124687	0.0850305	-0.18844	-0.0331564	0.143461	-0.115989	0.522877	0.0333775	-0.0272114	4.11677e-22	4.88e-11	1.69e-48	0.0104193	8.18e-29	2.5e-19	<1.00E-16	0.0099178	0.0355442	0.374576	0.065153	4.1668e-11
D457	25-31	-0.0722696	0.0554381	-0.230976	-0.0115028	0.148435	-0.124963	0.575825	0.0257506	-0.016707	2.28158e-08	1.85e-05	1.33e-72	0.374289	9.47e-31	3.33e-22	<1.00E-16	0.0466772	0.196882	0.354703	0.064936	2.4307e-10
D462	27-31	-0.057384	0.0586089	0.0611844	0.0610734	-0.106792	0.0877361	-0.162951	0.0209979	-0.0746518	9.17285e-06	5.98e-06	2.44e-06	2.34e-06	1.32e-16	1.12e-11	8.61e-37	0.104806	7.75e-09	0.323432	0.065729	3.3778e-08
D463	29-31	0.024408	-0.057172	-0.0518054	0.122603	-0.104902	0.071155	-0.00612947	0.0127117	-0.0849245	0.0593657	1.01e-05	6.61e-05	1.99e-21	4.49e-16	3.74e-08	0.635911	0.326173	4.99e-11	0.412352	0.066226	4.3093e-12
D466	1-32	-0.135369	-0.0437706	-0.192967	-0.0111246	0.10594	-0.0871801	0.667292	0.0246155	-0.0167749	8.29335e-26	0.000725492	8.19e-51	0.390199	2.3e-16	1.52e-11	<1.00E-16	0.0572354	0.195069	0.300621	0.064672	6.8652e-08
D467	3-32	-0.27449	0.093862	0.308812	-0.0379208	-0.0829083	0.0867659	-0.582091	0.0292315	-0.0515081	1.23803e-103	3.87e-13	3.98e-131	0.00339043	1.41e-10	1.89e-11	<1.00E-16	0.0239316	6.86e-05	0.330858	0.06445	2.5215e-09
D469	4-32	0.321461	-0.190126	-0.400466	0.0670273	0.0519467	-0.0574928	0.626774	-0.0214641	0.0480222	1.58334e-143	1.28e-49	3.61e-227	2.19e-07	5.95e-05	8.82e-06	<1.00E-16	0.0973158	0.000206267	0.290162	0.062861	3.0715e-08
D470	6-32	0.366429	-0.173959	-0.416119	0.063526	0.0549441	-0.0617163	0.580006	-0.0259011	0.053488	4.57981e-189	1.05e-41	6.39e-247	9.04e-07	2.17e-05	1.83e-06	<1.00E-16	0.045409	3.56e-05	0.280414	0.062432	7.0639e-08
D471	8-32	0.312335	-0.0435309	-0.320105	0.00976161	0.0313747	-0.035062	0.347959	-0.0218815	0.0432566	3.48053e-135	0.000775938	2.79e-141	0.450866	0.0153559	0.00675056	1.9e-169	0.0909789	0.000830094	0.406234	0.064319	4.1665e-13
D472	10-32	0.296757	-0.0371097	-0.313674	0.00303699	0.0260907	-0.0287041	0.374362	-0.0180717	0.0424103	1.29969e-121	0.00416938	1.91e-135	0.814545	0.0438525	0.0265912	6.73e-198	0.16274	0.00104878	0.39713	0.064175	1.0095e-12
D477	12-32	-0.194977	0.014658	-0.210881	0.00746818	0.089419	-0.0728011	0.466117	0.00942912	-0.0656899	3.25131e-52	0.257911	1.49e-60	0.564057	4.51e-12	1.8e-08	<1.00E-16	0.466436	3.79e-07	0.432126	0.064014	3.8074e-15
D478	13-32	-0.103189	0.073568	0.0582832	0.0573756	-0.0126808	-0.00290111	-0.285809	-0.0515982	-0.0513313	1.33479e-15	1.3e-08	7.14e-06	9.2e-06	0.327352	0.822701	1.44e-112	6.67e-05	7.27e-05	0.470634	0.066753	2.9781e-14
D479	14-32	-0.184502	0.016525	-0.217393	0.0123051	0.116681	-0.0985456	0.522649	0.0114973	-0.0639171	7.54447e-47	0.202146	2.51e-64	0.34189	1.52e-19	2.35e-14	<1.00E-16	0.374519	7.74e-07	0.404318	0.063719	9.198e-14
D480	16-32	-0.249382	0.111969	0.0149419	0.11132	0.0729347	-0.0873653	0.117298	-0.0471334	-0.0855613	2.70855e-85	4.37e-18	0.250121	6.42e-18	1.69e-08	1.37e-11	9.81e-20	0.000270051	3.58e-11	0.475028	0.064686	3.4876e-17
D481	18-32	-0.108658	0.109429	0.0109126	0.0881132	0.118141	-0.126269	-0.0992446	-0.0613292	-0.0704847	3.8518e-17	2.43e-17	0.400963	9.18e-12	5.34e-20	1.22e-22	1.54e-14	2.12e-06	5.01e-08	0.500463	0.065564	3.3295e-17
D484	19-32	0.0285694	-0.0807948	-0.327307	0.0484332	0.119887	-0.111181	0.665747	0.00348793	-0.0110176	0.0273101	4.22e-10	5.43e-148	0.000181826	1.5e-20	7.06e-18	<1.00E-16	0.787624	0.394774	0.3411	0.063045	7.3844e-11
D485	21-32	0.0409293	-0.0290332	-0.340489	0.0538433	0.147617	-0.140817	0.613073	0.00305987	-0.0249789	0.00156386	0.0250124	9.38e-161	3.16e-05	1.99e-30	8.22e-28	<1.00E-16	0.813173	0.0536581	0.305253	0.063176	1.0863e-08
D486	23-32	-0.128639	0.0245688	-0.223016	-0.00221488	0.110847	-0.0927871	0.538571	0.0203981	-0.0427872	1.9189e-23	0.0578982	1.1e-67	0.864169	8.85e-18	6.87e-13	<1.00E-16	0.115108	0.000945523	0.381794	0.063535	1.186e-12
D487	25-32	-0.0729302	-0.00169011	-0.266521	0.0171142	0.117229	-0.102827	0.596241	0.0135283	-0.0305276	1.69659e-08	0.896218	6.38e-97	0.186188	1.03e-19	1.68e-15	<1.00E-16	0.296055	0.0183539	0.364346	0.063227	5.6176e-12
D492	27-32	-0.0501792	0.108076	0.0105198	0.0482317	-0.0363549	0.0282893	0.0246245	0.0461775	-0.0855623	0.000105268	5.98e-17	0.418131	0.000193447	0.00497172	0.028859	0.0571449	0.000359031	3.58e-11	0.32089	0.065454	2.5087e-08
D493	29-32	0.0450218	-0.17903	-0.0477312	0.130711	-0.142711	0.0995934	-0.111131	-0.0312008	-0.0585392	0.000503108	4.17e-44	0.000237204	3.7e-24	1.58e-28	1.24e-14	7.3e-18	0.0159338	6.03e-06	0.382678	0.068194	3.2475e-09
D496	31-32	0.0422689	-0.201616	-0.0172998	0.112081	-0.154052	0.11213	-0.193879	-0.0526822	-0.0353408	0.00109013	1.07e-55	0.183004	3.82e-18	5.1e-33	3.69e-18	1.23e-51	4.66e-05	0.00632464	0.35517	0.068347	5.0355e-08
D497	1-33	-0.0693288	-0.0764985	-0.233698	-0.000488727	0.0718019	-0.0626979	0.6859	0.00827413	0.0265336	8.26838e-08	3.37e-09	2.51e-74	0.969889	2.81e-08	1.25e-06	<1.00E-16	0.522773	0.0403911	0.32209	0.064918	1.1031e-08
D498	3-33	-0.338094	0.133876	0.345506	-0.0510681	-0.0364489	0.0515441	-0.592777	0.0438036	-0.103108	1.69653e-159	3.09e-25	8.88e-166	7.92e-05	0.00486069	6.78e-05	<1.00E-16	0.000712116	1.4e-15	0.292584	0.064615	1.7866e-07
D500	4-33	0.36393	-0.213659	-0.419426	0.0751191	0.0145016	-0.0285136	0.623683	-0.0344403	0.0865974	2.46949e-186	1.75e-62	3.14e-251	6.24e-09	0.262664	0.0276129	<1.00E-16	0.00779456	2.07e-11	0.285351	0.063028	6.8654e-08
D501	6-33	0.40682	-0.20031	-0.432822	0.073048	0.0140515	-0.0297154	0.575369	-0.0389419	0.0943253	1.03475e-236	5.48e-55	3.44e-269	1.61e-08	0.277768	0.0216975	<1.00E-16	0.00262208	2.84e-13	0.271569	0.062848	2.8701e-07
D502	8-33	0.360208	-0.0843296	-0.343824	0.0246368	-0.0123582	-0.000951626	0.358254	-0.0359406	0.0900346	2.60354e-182	7.03e-11	4.39e-164	0.0570209	0.339808	0.941408	3.21e-180	0.00548921	3.21e-12	0.339341	0.06512	3.4645e-09
D503	10-33	0.345955	-0.0786246	-0.337906	0.018345	-0.0173455	0.00503136	0.381683	-0.0326566	0.0891686	2.1382e-167	1.22e-09	3.34e-158	0.156476	0.180308	0.697566	2.84e-206	0.0116372	5.17e-12	0.33701	0.064815	3.0514e-09
D508	12-33	-0.0927848	-0.0332762	-0.254227	0.0238835	0.0377796	-0.0348862	0.480966	-0.0123178	-0.00313264	6.87564e-13	0.0102017	4.58e-88	0.0650458	0.00351142	0.00703228	<1.00E-16	0.341391	0.808815	0.391972	0.064353	1.8596e-12
D509	13-33	-0.00419708	0.0170369	-0.00641859	0.0700687	-0.0572674	0.0309143	-0.212012	-0.0689749	0.0126724	0.74581	0.188519	0.621301	6.01e-08	9.57e-06	0.0169272	1.27e-61	9.62e-08	0.327671	0.350416	0.066435	6.9537e-09
D510	14-33	-0.0872794	-0.0298947	-0.260122	0.0272397	0.0650578	-0.060265	0.534975	-0.00927849	-0.00315375	1.43764e-11	0.0210138	2.98e-92	0.0353525	4.9e-07	3.18e-06	<1.00E-16	0.473587	0.807552	0.37471	0.064335	1.4612e-11
D511	16-33	-0.0937479	0.0358529	-0.0688263	0.126442	0.00822956	-0.0378205	0.174336	-0.0728213	0.00324808	3.96477e-13	0.00564089	1.14e-07	1.07e-22	0.525015	0.00347599	6.1e-42	1.78e-08	0.801913	0.387783	0.065227	1.4454e-11
D512	18-33	0.0192139	0.0333299	-0.0646408	0.100713	0.0469905	-0.0702535	-0.0231891	-0.0819945	0.0143145	0.137769	0.0100803	6.35e-07	6.26e-15	0.000281895	5.55e-08	0.0732463	2.24e-10	0.268875	0.312734	0.065192	6.8285e-08
D515	19-33	0.0981585	-0.115712	-0.35725	0.059293	0.0749213	-0.0772726	0.667075	-0.0129249	0.0366575	2.96613e-14	3.23e-19	6.63e-178	4.57e-06	6.84e-09	2.27e-09	<1.00E-16	0.318126	0.00462216	0.31905	0.063208	1.786e-09
D516	21-33	0.115559	-0.0702252	-0.369664	0.0655415	0.0975383	-0.102195	0.614314	-0.0154719	0.02754	3.38382e-19	5.74e-08	2.7e-191	4.03e-07	4.3e-14	2.49e-15	<1.00E-16	0.23206	0.0333783	0.280654	0.063411	2.0847e-07
D517	23-33	-0.0331702	-0.0247226	-0.264662	0.0146854	0.059209	-0.0545312	0.546366	-0.00112551	0.0161614	0.0103874	0.0563471	1.5e-95	0.256663	4.71e-06	2.5e-05	<1.00E-16	0.930727	0.211908	0.342691	0.063897	3.3649e-10
D518	25-33	0.0105454	-0.0455925	-0.3026	0.0316076	0.068823	-0.0668226	0.60042	-0.0053656	0.0229442	0.41535	0.000430598	9.95e-126	0.0146111	1.03e-07	2.38e-07	<1.00E-16	0.678564	0.0763336	0.327118	0.063668	1.3515e-09
D523	27-33	-0.04157	0.108192	-0.00663937	0.04833	-0.0267262	0.0193988	0.0652974	0.0503841	-0.0829379	0.0013176	5.54e-17	0.609351	0.000187691	0.0389596	0.13402	4.45e-07	9.86e-05	1.39e-10	0.319969	0.06517	1.9518e-08
D524	29-33	0.190127	-0.228761	-0.146229	0.125685	-0.186636	0.132042	0.00976172	-0.0629836	0.0554199	1.08579e-49	1.33e-71	1.1e-29	1.92e-22	6.46e-48	1.27e-24	0.450861	1.12e-06	1.84e-05	0.311393	0.066662	3.5421e-07
D527	31-33	0.199832	-0.238597	-0.132489	0.108505	-0.188111	0.135195	-0.026149	-0.0758782	0.0821079	8.26812e-55	6.56e-78	1.28e-24	4.26e-17	1.16e-48	9.58e-26	0.0433828	4.38e-09	2.12e-10	0.250757	0.066309	3.2279e-05
D528	32-33	0.210982	-0.147996	-0.165333	0.0503846	-0.103498	0.071261	0.143895	-0.0637568	0.138487	4.99163e-61	1.56e-30	1.39e-37	9.86e-05	1.1e-15	3.57e-08	5.58e-29	8.25e-07	6.05e-27	0.095287	0.064153	0.059106
D529	1-34	-0.0214545	-0.142741	-0.279288	0.043524	0.037822	-0.0431822	0.695191	0.00178638	0.014827	0.0974667	1.69e-28	1.26e-106	0.000770333	0.00347465	0.000847471	<1.00E-16	0.890261	0.252105	0.351321	0.064355	1.8745e-10
D530	3-34	-0.344668	0.198349	0.368893	-0.101022	-0.00136128	0.0312146	-0.585593	0.04617	-0.0836875	4.36169e-166	6.25e-54	1.91e-190	5.17e-15	0.916264	0.015887	<1.00E-16	0.000359823	9.47e-11	0.382865	0.065183	1.5451e-11
D532	4-34	0.362222	-0.253156	-0.424743	0.107208	-0.0174765	-0.00793557	0.609957	-0.0361551	0.0698715	1.75997e-184	8.58e-88	2.92e-258	1e-16	0.177038	0.539925	<1.00E-16	0.00521552	6.54e-08	0.356692	0.063744	3.4802e-11
D533	6-34	0.397768	-0.24376	-0.436304	0.109317	-0.0173291	-0.0103117	0.564799	-0.0401313	0.0749186	1.91358e-225	2.44e-81	5.42e-274	2.48e-17	0.180719	0.425763	<1.00E-16	0.00192962	6.85e-09	0.334397	0.063585	5.7967e-10
D534	8-34	0.36372	-0.15443	-0.366868	0.0753871	-0.0421691	0.0144551	0.37985	-0.0392873	0.0713933	4.17503e-186	3.98e-33	3.16e-188	5.51e-09	0.00112024	0.264199	3.72e-204	0.00240062	3.37e-08	0.346095	0.064795	1.2305e-09
D535	10-34	0.351201	-0.150429	-0.361993	0.0704603	-0.0471827	0.0201254	0.400928	-0.0362859	0.0705478	8.50728e-173	1.68e-31	5.96e-183	5.07e-08	0.000266078	0.120048	2.45e-229	0.00505475	4.88e-08	0.346718	0.064584	8.307e-10
D540	12-34	-0.0238406	-0.122586	-0.289801	0.0776488	-0.00326587	-0.0121793	0.485002	-0.0172905	-0.0108837	0.0655297	2.16e-21	5.11e-115	1.9e-09	0.800851	0.346846	<1.00E-16	0.181693	0.400545	0.405563	0.064359	3.4828e-13
D541	13-34	0.0526183	-0.0811316	-0.0804745	0.117222	-0.0798864	0.0388816	-0.101097	-0.0657714	0.00206165	4.76472e-05	3.57e-10	5.51e-10	1.04e-19	6.41e-10	0.00266263	4.94e-15	3.67e-07	0.873484	0.437925	0.066217	4.4253e-13
D542	14-34	-0.0208549	-0.118329	-0.296059	0.0792908	0.0213241	-0.0345529	0.53558	-0.0149998	-0.0108998	0.107194	4.97e-20	3.47e-120	8.58e-10	0.0995197	0.00759528	<1.00E-16	0.246621	0.399852	0.375329	0.064204	1.2037e-11
D543	16-34	0.0075689	-0.0945001	-0.153488	0.167621	-0.0275898	-0.0161488	0.229215	-0.0628301	-0.00624518	0.558814	2.68e-13	1.44e-32	7.36e-39	0.0330602	0.212265	5.43e-72	1.19e-06	0.629549	0.422067	0.0655	4.7915e-13
D544	18-34	0.0809722	-0.0867902	-0.138479	0.146719	-0.00369612	-0.0362865	0.0705717	-0.0720387	0.00155177	3.74477e-10	1.93e-11	9.18e-27	4.49e-30	0.775279	0.00505403	4.83e-08	2.53e-08	0.904599	0.385074	0.0656	6.8671e-11
D547	19-34	0.129611	-0.17855	-0.373642	0.0972593	0.0325044	-0.0494021	0.651045	-0.0162623	0.0235765	8.90036e-24	7.08e-44	1.03e-195	5.08e-14	0.0120324	0.000134547	<1.00E-16	0.209069	0.068573	0.368352	0.063336	4.2826e-12
D548	21-34	0.149119	-0.144339	-0.387339	0.10751	0.0513406	-0.07133	0.603014	-0.0195023	0.0148127	5.06764e-31	4.14e-29	2.08e-211	8.23e-17	7.25e-05	3.46e-08	<1.00E-16	0.131955	0.252562	0.32419	0.063555	2.2904e-09
D549	23-34	0.0259929	-0.117099	-0.302696	0.0697311	0.0147301	-0.028718	0.548939	-0.00815488	0.0054224	0.0446495	1.2e-19	8.24e-126	6.95e-08	0.255217	0.0265182	<1.00E-16	0.528782	0.675354	0.382729	0.064008	3.0191e-12
D550	25-34	0.0571767	-0.127166	-0.331303	0.0790044	0.0246842	-0.0394098	0.594299	-0.0107929	0.0111614	9.88158e-06	6.56e-23	8.56e-152	9.86e-10	0.0565447	0.00232628	<1.00E-16	0.404487	0.388635	0.375698	0.06372	3.6918e-12
D555	27-34	0.0559388	0.0109735	-0.141535	0.0847667	-0.00841543	-0.00846624	0.289648	0.0417507	-0.0518764	1.53287e-05	0.397028	6.77e-28	5.42e-11	0.515698	0.513166	1.08e-115	0.00125493	6.09e-05	0.349532	0.066625	3.9552e-09
D556	29-34	0.191892	-0.25829	-0.187689	0.146744	-0.156313	0.10069	0.103923	-0.0511524	0.0308218	1.33328e-50	1.95e-91	4.05e-48	4.39e-30	5.89e-34	6.35e-15	8.39e-16	7.7e-05	0.0172592	0.391683	0.067092	3.1732e-10
D559	31-34	0.198746	-0.265729	-0.18509	0.141974	-0.160601	0.104754	0.090677	-0.0573837	0.0425189	3.19051e-54	7.31e-97	8.02e-47	3.01e-28	8.97e-36	4.93e-16	2.25e-12	9.17e-06	0.00101801	0.366388	0.066825	2.8571e-09
D560	32-34	0.238254	-0.253311	-0.23386	0.132187	-0.130916	0.0793641	0.216483	-0.0494717	0.0678533	8.44831e-78	6.67e-88	1.98e-74	1.13e-24	3.14e-24	8.28e-10	3.12e-64	0.000131641	1.55e-07	0.280872	0.065972	2.6066e-06
D561	33-34	0.153874	-0.252734	-0.201787	0.159579	-0.0907918	0.0424115	0.199794	-0.0216284	-0.0299865	6.0397e-33	1.7e-87	1.71e-55	2.46e-35	2.11e-12	0.00104844	8.67e-55	0.0947807	0.0205268	0.380359	0.067673	1.7915e-09

## Sheet: S4
Supplementary Table 4. Features of the regions showing genome-wide significant association in this study.
Notes:
Rows in blue indicate the novel regions identified here
Column V: gene names in bold correspond to those shown in Table 1.
Columns Q-U : CAN: CANDELA; NAM: Native Americans; EUR: Europeans (from 1000 genomes); AFR: Sub-Saharan Africans (from 1000 genomes); ASI: East Asians (from 1000 genomes).
Columns L-O : smallest P-value in a region across all traits examined in that population sample. A region with no SNP data available in that sample is labelled as 'Not available'.
Column P : threshold for significance of replication P-value is 0.025.
Columns Z-AB P-values from three previous GWASs. Dataset1: GWAS on categorical traits1; Dataset2: GWAS on quantitative traits obtained from 3D images1; Dataset3: measurements derived from manual landmarks on 2D profile photographs2.
											Replication P-values for novel regions					Alternative Allele Frequency					Genome Annotations				P-values in previous GWASs
Chromosomal region	Index SNP	Alleles (Ref/Alt)	Associated traits	Most significant trait	Number of associated traits	Numbe of significant SNPs	BP	Start BP	End BP	GWAS P-value	Europeans	Chinese	Africans - SNP	Africans - CNV	Significance of replication P-value	CAN	NAM	EUR	AFR	ASI	Main candidate genes	Gene nearest to Index SNP	Craniofacial Enhancer/Promotor Position	Enhancer or Promotor	Dataset1	Dataset2	P_dataset3
1p31.3	rs114834165	T/A	D162,D181,D88	D162	3	7	62660991	62654397	62661482	1.61e-08	0.0181	0.005794	0.3478	Not available	Yes	0.02709	0	0.046729	0.00462963	0	KANK4	L1TD1	chr1:62900801-62901000	Enhancer	0.203236	0.778037	0.291072
1q32.3	rs12564392	C/A	D223,D166,D203	D223	3	3	212775529	212774757	212791621	2.5e-08	0.01051	0.02057	0.08894	Not available	Yes	0.2844	0.6095	0.00934579	0.00462963	0.18932	ATF3	ATF3	chr1:212781401-212782600	Promotor	0.159588	1.90108e-05	0.124738
1q41	rs443071	C/G	D481	D481	1	1	220925241	220925241	220925241	4.64e-08	0.004898	0.01042	0.0878	Not available	Yes	0.4135	0.6322	0.154206	0.791667	0.674757	MARK1,MTARC2	MARC2	chr1:220700601-220703200	Promotor	0.638263	0.370681	0.31842
1q43	rs2485572	A/G	D376,D484,D485	D484	3	2	237288825	237288825	237291511	7.23e-09	0.005093	0.009593	0.5336	Not available	Yes	0.94149	0.995868	0.906542	0.722222	0.975728	RYR2	RYR2	Not available	Not available	0.450817	0.0271644	0.234423
2q12.3	rs72627476	A/G	D19,D14,D15,D20,D27,D86,D62,D89,D61,D28,D175,D194,D10,D52,D198,D85,D218,D179,D84,D11,D190,D99,D102,D201,D161,D229,D13,D199,D221,D16,D182,D202,D204,D253,D252,D183,D185,D112,D251,D480,D275,D26,D111,D273,D208,D164,D73,D207,D72,D18,D209,D481,D25,D191,D511,D35,D231,D512,D160,D98,D367,D451,D543,D478,D172,D340,D211,D450,D250,D224,D541,D197,D333,D336,D97	D198	75	1245	109451118	104168819	114573049	5.6e-34						0.3985	0.9696	0	0	0.927184	EDAD	CCDC138	Not available	Not available	0.00248886	2.75423e-13	2.29087e-09
2q36.1	rs13022712	C/T	D89,D62,D102,D112,D86,D99,D362,D442,D358,D61,D111,D472,D85,D98,D359,D441,D357,D471	D99	18	37	223084833	223026935	223094489	6.4e-12						0.2566	0.4855	0.0747664	0	0.00485437	PAX3	PAX3	chr2:223182601-223182800	Promotor	0.349945	4.84172e-11	4.43609e-10
3p26.2	rs79893671	G/A	D92	D92	1	2	3913563	3913563	3921280	3.95e-09	Not available	Not available	Not available	Not available	Not available	0.04499	0.115	0.0046729	0	0	LRRN1	LRRN1	chr3:3840001-3843400	Promotor	0.83946	0.586138	Not available
3p24.3	rs1824971	C/T	D21	D21	1	2	22133616	22133616	22142591	9.34e-09	0.048	0.001486	0.3137	Not available	Yes	0.3686	0.1354	0.476636	0.453704	0.262136	ZNF385D	ZNF385D	Not available	Not available	0.703072	0.794328	0.879023
3p14.3	rs268776	C/T	D221	D221	1	1	57934374	57934374	57934374	3.39e-08	0.006718	0.02312	0.3537	Not available	Yes	0.3977	0.6004	0.238318	0.162037	0.65534	FLNB	SLMAP	chr3:57993601-57994000	Promotor	0.704693	0.625173	0.487528
3p14.1	rs145800919	A/G	D351,D348	D351	2	1	66273284	66273284	66273284	3.84e-09	Not available	0.001712	0.7126	Not available	Yes	0.03394	0.06278	0	0.0277778	0.0631068	SLC25A26	SLC25A26	chr3:66270601-66271800	Promotor	0.0522396	0.676083	0.778037
3q21.1	rs820360	A/G	D94,D193,D2,D56,D81,D156,D174,D213	D213	8	3	123393133	123393133	123399650	5.24e-10	0.02525	0.001391	0.05826	Not available	Yes	0.3457	0.3182	0.369159	0.0555556	0.0728155	MYLK	MYLK	chr3:123518201-123519000	Enhancer	0.555904	0.0377572	0.293089
3q25.2	rs16824723	G/A	D15,D14,D20,D19	D19	4	12	154934868	154914090	154999243	1.42e-08	0.000467	0.009318	0.00897	Not available	Yes	0.1347	0.04339	0.219626	0.277778	0.0776699	MME	MME	chr3:154796401-154798800	Promotor	0.586138	0.183231	0.567545
4q24	rs56883672	C/G	D4	D4	1	7	106026989	106017299	106034930	2.6e-08	0.002573	0.01073	0.4651	Not available	Yes	0.5702	0.93388	0.252336	0.365741	0.917476	TET2	TET2	chr4:106066601-106068400	Promotor	0.00368129	0.0167109	0.837529
4q28.1	4:126582713:TA:T	TA/T	D185	D185	1	1	126582713	126582713	126582713	8.54e-09	Not available	Not available	Not available	Not available	Not available	0.01943	0	0.0233645	0.300926	0.0145631	MIR2054	MIR2054	Not available	Not available	Not available	0.0313329	Not available
4q31.3	rs2045323	G/A	D93,D340,D107,D96,D98,D97,D205,D186	D96	8	64	154831899	154786588	154921251	9.35e-10						0.3252	0.6302	0.0981308	0.0277778	0.184466	DCHS2,SFRP2	SFRP2	chr4:154711201-154711400	Promotor	8.57038e-06	3.95367e-11	3.28852e-09
5p12	rs4505960	G/A	D61,D62,D102	D102	3	1	44579468	44579468	44579468	2.43e-08						0.92241	0.997917	0.892523	0.740741	0.621359	FGF10	LOC100506674	chr5:44387601-44390200	Promotor	0.937562	0.537032	0.0606736
5q13.2	rs7341037	T/C	D21,D15,D10,D14,D19,D159,D160,D178,D190,D20	D160	10	18	72545909	72501096	72559339	1.49e-10						0.3275	0.1736	0.453271	0.694444	0.199029	FOXD1	TMEM174	chr5:72512201-72512400	Promotor	0.562341	0.00348337	0.386367
6p21.1	rs141680515	A/ATGTG	D62,D336,D102,D89,D333,D61,D99,D112,D86,D85,D471,D472,D362,D359,D442	D99	15	275	45256268	44678923	45356983	1.68e-10						0.7075	0.5062	0.827103	0.87963	0.762136	SUPT3H,RUNX2	SUPT3H	chr6:45388601-45390400	Promotor	Not available	1.59221e-09	Not available
6q13	rs111471710	G/A	D10	D10	1	1	75117419	75117419	75117419	3.97e-08	Not available	Not available	Not available	Not available	Not available	0.01464	0	0.0280374	0	0	LOC101928516	LOC101928516	Not available	Not available	0.00616595	0.912011	Not available
6q16.3	rs6942248	C/G	D497	D497	1	1	104059812	104059812	104059812	2.76e-08	Not available	Not available	Not available	Not available	Not available	0.01818	0	0.0186916	0	0			Not available	Not available	0.628058	0.676083	Not available
6q21	rs113756195	T/TTAGA	D134,D151,D120	D120	3	3	107220988	107220640	107221059	4.03e-09	0.006732	0.001909	0.2351	Not available	Yes	0.1259	0.01266	0.149533	0.574074	0.349515	LOC100422737	LOC100422737	Not available	Not available	0.260615	0.52723	0.22856
7p14.1	rs846315	C/T	D151,D104,D120,D90,D134	D134	5	31	42126997	42045920	42135227	1.2e-12						0.3904	0.6302	0.233645	0.351852	0.0436893	GLI3	GLI3	chr7:42302401-42302800	Enhancer	7.60326e-09	0.0508159	3.19154e-09
7q31.2	rs11562010	T/A	D213,D193	D193	2	4	116521644	116521644	116558716	1.78e-08	0.02406	0.02291	0.242	Not available	Yes	0.384	0.314	0.476636	0.0138889	0.470874	CAPZA2	CAPZA2	chr7:116502001-116502800	Promotor	0.851138	0.41783	0.590201
8p23.1	rs2959767	A/T	D106,D94,D68,D107	D94	4	19	6416035	6411213	6416881	8.04e-09	0.02367	0.002635	0.007509	Not available	Yes	0.04756	0.04339	0.0140187	0.550926	0.0679612	MCPH1	ANGPT2,MCPH1	chr8:6263001-6264000	Promotor	0.247742	0.166341	0.654636
8p11.21	rs59547557	T/C	D336,D332,D346,D347,D331,D333,D339	D332	7	39	39735520	39727853	39767236	7.88e-10	0.002508	0.005672	0.0293	Not available	Yes	0.4786	0.3104	0.551402	0.810185	0.432039	ADAM3A, ADAM18,ADAM2	IDO1	Not available	Not available	0.8531	0.0299916	0.587489
10p11.1	rs58831446:38095911:A:AT	A/AT	D511,D512,D481,D480,D451,D367,D450,D366	D511	8	25	38095911	37848591	38095911	1.43e-10	0.001835	0.0001651	0.4097	Not available	Yes	0.5096	0.6561	0.411215	0.439815	0.495146	ZNF248,ZNF33BP1,ZNF25	MTRNR2L7	chr10:38264201-38265800	Promotor	Not available	0.781628	Not available
11q22.1	rs142652330	G/C	D496	D496	1	1	97819126	97819126	97819126	3.47e-08	Not available	Not available	Not available	Not available	Not available	0.01449	0	0.0327103	0	0		MIR7976	Not available	Not available	0.139637	0.230144	Not available
12q21.31	rs1807823	C/T	D205,D206,D186,D187,D225,D168,D226,D88	D186	8	9	80453694	78023961	80461752	1.66e-09	0.006506	0.01753	0.0008296	Not available	Yes	0.3247	0.1805	0.457944	0.37037	0.42233	PPP1R12A	PPP1R12A	chr12:80328601-80329000	Promotor	0.42462	0.64121	0.000824138
12q22	rs73222665	G/A	D561	D561	1	1	94567640	94567640	94567640	1.36e-08	0.002159	Not available	0.9244	Not available	Yes	0.01348	0	0.0233645	0.0277778	0	PLXNC1	PLXNC1	chr12:94541801-94542800	Promotor	0.914113	0.753356	Not available
12q24.21	rs4482072	A/G	D178	D178	1	1	115089066	115089066	115089066	4.18e-08	Not available	0.006357	0.8772	Not available	Yes	0.3747	0.6335	0.168224	0.398148	0.606796	TBX3	TBX3	chr12:115105801-115106200	Promotor	0.162181	0.306196	0.284446
12q24.23	rs10775011	T/G	D346	D346	1	1	119426117	119426117	119426117	3.44e-08	0.04739	0.002633	0.7358	Not available	Yes	0.5384	0.8409	0.266355	0.421296	0.368932	SRRM4	SRRM4	chr12:119446401-119447400	Enhancer	0.325837	0.105925	0.835603
14q12	rs766669	C/T	D84	D84	1	1	25308699	25308699	25308699	2.65e-08	0.05673	0.08603	0.1572	Not available	No	0.6878	0.8781	0.5	0.583333	0.708738	STXBP6	STXBP6	chr14:25518201-25519800	Promotor	0.547016	0.217771	0.54325
14q24.3	rs113166379	T/C	D331,D332	D332	2	1	76936579	76936579	76936579	3.53e-08	0.005631	0.003821	0.8473	Not available	Yes	0.1848	0.1547	0.140187	0.12963	0.174757	ESRRB	ESRRB	chr14:76617601-76618600	Promotor	0.899498	0.00114288	0.807235
15q21.1	rs1426654	A/G	D524,D527	D527	2	4	48426484	48400199	48485926	1.74e-10						0.4274	0.9835	0	0.986111	0.970874	SLC24A5	SLC24A5	Not available	Not available	8.85116e-06	1.50314e-08	0.174985
15q21.3	rs8036751	G/A	D524	D524	1	13	54233290	54231512	54241378	3.59e-08	0.007275	0.02189	0.4221	Not available	Yes	0.2312	0.05992	0.383178	0.407407	0.271845	UNC13C	UNC13C	Not available	Not available	0.00497737	0.595662	0.00572796
15q25.2	rs62027787	C/T	D196	D196	1	3	84592978	84560716	84592978	2.65e-08						0.07599	0.002066	0.140187	0	0	ADAMTSL3	ADAMTSL3	chr15:84322401-84322800	Promotor	0.196789	0.00389942	0.707946
18p11.21	rs1078387	A/G	D498	D498	1	1	12405961	12405961	12405961	4.82e-08	0.006502	0.06876	Not available	Not available	Yes	0.1116	0.2562	0.00934579	0	0.15534	TUBB6	SLMO1	chr18:12307201-12308200	Promotor	0.672977	0.739605	0.280543
18q21.2	rs184414558	C/T	D533,D501	D533	2	4	49618501	49604952	49626125	1.99e-08	Not available	0.001409	Not available	0.1758	Yes	0.01261	0.01875	0	0	0.0145631	DCC	DCC	Not available	Not available	Not available	0.135831	Not available
20q13.33	rs766712	G/A	D57	D57	1	3	58597310	58590564	58602753	2.99e-08	0.004812	0.04966	0.3285	Not available	Yes	0.3704	0.2624	0.448598	0.185185	0.184466	SYCP2	CDH26	chr20:58508201-58508800	Promotor	0.162555	0.847227	0.582103
22q12.1	rs9608473	G/A	D353,D437,D376,D454,D377,D370	D437	6	11	26637448	26637448	26652453	1.84e-08	0.00186	0.001064	0.2576	Not available	Yes	0.2886	0.4897	0.102804	0.0740741	0.242718	SEZ6L	SEZ6L	Not available	Not available	0.322107	0.292415	0.461318
22q13.1	rs113981457	G/A	D119	D119	1	5	38108638	38106046	38118737	1.94e-08	0.00325	Not available	0.1895	0.007416	Yes	0.05009	0.004149	0.0514019	0.518519	0	NOL12	TRIOBP	chr22:38070201-38071400	Enhancer	0.124165	0.00810961	0.208449
23p22.13	rs146842271	G/A	D527,D560	D527	2	1	19078962	19078962	19078962	2.65e-08	Not available	Not available	Not available	Not available	Not available	0.0103	0	0	0.176829	0	GPR64	ADGRG2,LOC101928415	Not available	Not available	Not available	Not available	Not available
References
1. Adhikari, K., et al., A genome-wide association scan implicates DCHS2, RUNX2, GLI3, PAX1 and EDAR in human facial variation. Nature Communications, 2016. 7.
2. Bonfante, B., et al., A GWAS in Latin Americans identifies novel face shape loci, implicating VPS13B and a Denisovan introgressed region in facial variation. Science Advances, 2021. 7(6).

## Sheet: S5
Supplementary Table 5. Follow-up of the 33 novel face loci in the mouse.
Column C show the results of the 30 regions mapped to the mouse genome.
Not available' in Column C means this region cannot be mapped on mouse.
Not significant' in Column F means this region is not siginificant in mouse analysis (i.e. logP<3.5).
Chromosomal region	Index SNP	mouse chromosome position	# SNP	# associated SNP	best SNP	best Position	best mouse locus	best mouse locus position	best mouse locus distance
1p31.3	rs114834165	4:98702811-98760375	28	0	Not significant	Not available	rs27501771	119939552	21265523
1q32.3	rs12564392	1:191132746-191226111	79	0	Not significant	Not available	rs241371812	77959635	1.13126e+08
1q41	rs443071	1:184715927-184866793	82	0	Not significant	Not available	rs241371812	77959635	106680859
1q43	rs2485572	13:12008698-12084169	89	0	Not significant	Not available	rs221790466	15841681	3.87072e+06
3p26.2	rs79893671	6:107553586-107634965	11	0	Not significant	Not available	rs49896923	119506283	1.19934e+07
3p24.3	rs1824971	Not available	0	0	Not available	Not available	Not available	Not available	Not available
3p14.3	rs268776	14:26403530-26436640	2	0	Not significant	Not available	rs30389579	28381902	1994927
3p14.1	rs145800919	6:94500269-94542267	91	0	Not significant	Not available	rs49896923	119506283	25027013
3q21.1	rs820360	16:34886769-34991673	10	0	No significant	Not available	Not available	Not available	Not available
3q25.2	rs16824723	3:63362107-63468617	14	0	Not significant	Not available	rs30319098	52984214	10324638
4q24	rs56883672	3:133537224-133634444	1	0	Not significant	Not available	rs222957639	98935351	34553263
4q28.1	4:126582713:TA:T	3:39103100-39197505	4	0	Not significant	Not available	rs30319098	52984214	1.39283e+07
6q13	rs111471710	13:38089109-38175867	17	0	Not significant	Not available	rs29908671	32223533	5822197
6q16.3	rs6942248	10:47027315-47143028	0	0	Not significant	Not available	cfw-10-3553102	3553102	4.34164e+07
6q21	rs113756195	10:43685597-43783470	2	0	Not significant	Not available	cfw-10-3553102	3553102	4.00836e+07
7q31.2	rs11562010	6:17603780-17676446	65	0	Not significant	Not available	rs49896923	119506283	101938836
8p23.1	rs2959767	8:18694140-18773892	3	0	Not significant	Not available	rs212790562	116654119	97999855
8p11.21	rs59547557	No available	0	0	No available	Not available	Not available	Not available	Not available
10p11.1	rs58831446:38095911:A:AT	No available	0	0	No available	Not available	Not available	Not available	Not available
11q22.1	rs142652330	9:11599386-11643657	1	0	Not significant	Not available	rs30322876	98660363	8.70831e+07
12q21.31	rs1807823	10:107982332-108090275	9	0	Not significant	Not available	cfw-10-102680858	102680858	5.2475e+06
12q22	rs73222665	10:94867370-94967326	4	0	Not significant	Not available	cfw-10-102680858	102680858	7863466
12q24.21	rs4482072	5:119655325-119728418	32	0	Not significant	Not available	rs48877761	123614187	3.99541e+06
12q24.23	rs10775011	5:116537470-116643350	12	0	Not significant	Not available	rs32069343	111282845	5201685
14q12	rs766669	12:44836084-44945701	58	0	Not significant	Not available	rs37545796	36792530	7.98875e+06
14q24.3	rs113166379	12:86455983-86531346	76	0	Not significant	Not available	cfw-12-83315616	83315616	3.10269e+06
15q21.3	rs8036751	9:73956185-74018596	17	0	Not significant	Not available	rs30322876	98660363	2.47354e+07
18p11.21	rs1078387	18:67425344-67498385	64	0	Not significant	Not available	cfw-18-39070200	39070200	2.83186e+07
18q21.2	rs184414558	18:72640190-72727281	6	0	Not significant	Not available	cfw-18-39070200	39070200	3.35264e+07
20q13.33	rs766712	2:178450099-178521383	63	0	Not significant	Not available	rs254390877	159230879	19183578
22q12.1	rs9608473	5:112478058-112558616	106	8	rs45962198	112397994	rs32069343	111282845	1154934
22q13.1	rs113981457	15:78917391-78996698	76	0	Not significant	Not available	rs244118190	88116746	9.23901e+06
23p22.13	rs146842271	X:160405032-160478910	0	0	Not available	Not available	Not available	Not available	Not available

## Sheet: S6
Supplementary Table 6: Features of tested admixture mapping segments in this study.
A segment is a run of consecutive positions (SNPs) for which the admixture coding (archaic|modern) barely changes.
Various overlapping tracts may cover the same segment; the segment is therefore a minimal approximation of the extent of the minimal (archaic) haplotype at this position.
					d166			d203			d223			d117
Segment ID	CHR	start BP	end BP	length (BP)	N	beta	P-value	N	beta	P-value	N	beta	P-value	N	beta	P-value
segment1	1	212730334	212730422	89	5457	0.000219	0.009272	5459	0.000267	0.01116	5455	0.000214	0.01747	5457	0.000165	0.06268
segment2	1	212732289	212732289	1	5457	0.00023	0.007561	5459	0.000293	0.006266	5455	0.000226	0.01351	5457	0.00017	0.06026
segment3	1	212732686	212733925	1240	5457	0.000236	0.006826	5459	0.000285	0.008722	5455	0.000227	0.01453	5457	0.000164	0.07321
segment4	1	212734714	212735818	1105	5457	0.000254	0.003477	5459	0.000306	0.004669	5455	0.000245	0.008133	5457	0.000176	0.05404
segment5	1	212736403	212736555	153	5457	0.000262	0.002526	5459	0.000318	0.003204	5455	0.000257	0.005328	5457	0.000183	0.04499
segment6	1	212736901	212744370	7470	5457	0.000231	0.006034	5459	0.000313	0.002814	5455	0.000237	0.008013	5457	0.000188	0.03321
segment7	1	212745299	212754324	9026	5457	0.000233	0.005726	5459	0.000318	0.002485	5455	0.000241	0.007267	5457	0.000192	0.03072
segment8	1	212754814	212757681	2868	5457	0.000244	0.003894	5459	0.000333	0.00156	5455	0.000254	0.004774	5457	0.0002	0.02441
segment9	1	212757891	212757891	1	5457	0.00025	0.003104	5459	0.000336	0.001417	5455	0.00026	0.003846	5457	0.000205	0.02145
segment10	1	212758392	212758604	213	5457	0.000239	0.004521	5459	0.000325	0.001935	5455	0.000247	0.005948	5457	0.000189	0.03322
segment11	1	212758817	212759493	677	5457	0.000236	0.005508	5459	0.000318	0.002653	5455	0.000241	0.007787	5457	0.00019	0.03323
segment12	1	212759637	212759792	156	5457	0.000392	2.681e-05	5459	0.000474	4.684e-05	5455	0.000388	9.401e-05	5457	0.000289	0.003299
segment13	1	212760065	212765991	5927	5457	0.000388	3.293e-05	5459	0.00047	5.425e-05	5455	0.000385	0.0001116	5457	0.000291	0.003121
segment14	1	212766018	212766018	1	5457	0.000381	4.51e-05	5459	0.00047	5.295e-05	5455	0.000384	0.0001155	5457	0.000287	0.003454
segment15	1	212766083	212766190	108	5457	0.000377	5.39e-05	5459	0.000467	6.086e-05	5455	0.00038	0.0001362	5457	0.000291	0.003092
segment16	1	212766199	212767242	1044	5457	0.000381	3.964e-05	5459	0.000474	4.047e-05	5455	0.000385	9.56e-05	5457	0.000305	0.00177
segment17	1	212767840	212767840	1	5457	0.000384	3.241e-05	5459	0.00048	3.082e-05	5455	0.000391	7.301e-05	5457	0.0003	0.002025
segment18	1	212767966	212767966	1	5457	0.00037	6.208e-05	5459	0.000467	5.113e-05	5455	0.000377	0.0001297	5457	0.000296	0.002314
segment19	1	212768328	212769016	689	5457	0.000421	1.925e-06	5459	0.000521	2.29e-06	5455	0.000439	3.21e-06	5457	0.000318	0.0006274
segment20	1	212769411	212773991	4581	5457	0.000476	8.639e-08	5459	0.000589	1.074e-07	5455	0.000501	1.245e-07	5457	0.000369	8.148e-05
segment21	1	212774340	212774580	241	5457	0.00048	6.797e-08	5459	0.000591	9.045e-08	5455	0.000504	1.01e-07	5457	0.000367	8.761e-05
segment22	1	212774757	212786250	11494	5457	0.00048	5.66e-08	5459	0.0006	5.21e-08	5455	0.000512	5.621e-08	5457	0.000368	7.678e-05
segment23	1	212786883	212787092	210	5457	0.000474	7.44e-08	5459	0.000589	8.073e-08	5455	0.000505	7.397e-08	5457	0.000362	9.504e-05
segment24	1	212788206	212788567	362	5457	0.000468	1.113e-07	5459	0.000577	1.52e-07	5455	0.000496	1.282e-07	5457	0.000352	0.0001466
segment25	1	212789218	212798601	9384	5457	0.0004	7.938e-06	5459	0.000488	1.184e-05	5455	0.00042	1.065e-05	5457	0.000286	0.002408
segment26	1	212798977	212799039	63	5457	0.000402	7.446e-06	5459	0.000493	9.976e-06	5455	0.000421	1.012e-05	5457	0.000292	0.001935

## Sheet: S7
Supplementary Table 7: Nasal height (NLH) in Neanderthal and three modern human populations.
The source data behind the box plot in Figure 3e.
Modern human data is from Howells’ database (http://web.utk.edu/~auerbach/HOWL.htreilm). Neanderthal data is from Weaver and Stringer (2015)1.
Specimen/Sample	Species	NLH
Amud 1	Neanderthal	64.1
Forbes' Quarry	Neanderthal	58
Guattari 1	Neanderthal	62.2
La Chapelle-aux-Saints	Neanderthal	61
La Ferrassie 1	Neanderthal	62
Saccopastore 1	Neanderthal	60
Saccopastore 2	Neanderthal	62.5
Saint-Césaire	Neanderthal	60
Shanidar 1	Neanderthal	62.2
Shanidar 5	Neanderthal	68.5
Africans	Mordern Human	43
Africans	Mordern Human	44
Africans	Mordern Human	48
Africans	Mordern Human	41
Africans	Mordern Human	44
Africans	Mordern Human	49
Africans	Mordern Human	44
Africans	Mordern Human	42
Africans	Mordern Human	40
Africans	Mordern Human	42
Africans	Mordern Human	40
Africans	Mordern Human	46
Africans	Mordern Human	42
Africans	Mordern Human	46
Africans	Mordern Human	48
Africans	Mordern Human	48
Africans	Mordern Human	46
Africans	Mordern Human	44
Africans	Mordern Human	44
Africans	Mordern Human	41
Africans	Mordern Human	41
Africans	Mordern Human	42
Africans	Mordern Human	43
Africans	Mordern Human	43
Africans	Mordern Human	45
Africans	Mordern Human	40
Africans	Mordern Human	43
Africans	Mordern Human	49
Africans	Mordern Human	45
Africans	Mordern Human	43
Africans	Mordern Human	47
Africans	Mordern Human	42
Africans	Mordern Human	42
Africans	Mordern Human	40
Africans	Mordern Human	43
Africans	Mordern Human	38
Africans	Mordern Human	50
Africans	Mordern Human	45
Africans	Mordern Human	47
Africans	Mordern Human	44
Africans	Mordern Human	49
Africans	Mordern Human	39
Africans	Mordern Human	42
Africans	Mordern Human	43
Africans	Mordern Human	42
Africans	Mordern Human	44
Africans	Mordern Human	41
Africans	Mordern Human	41
Africans	Mordern Human	41
Africans	Mordern Human	42
Africans	Mordern Human	45
Africans	Mordern Human	39
Africans	Mordern Human	41
Africans	Mordern Human	43
Africans	Mordern Human	44
Africans	Mordern Human	41
Africans	Mordern Human	41
Africans	Mordern Human	43
Africans	Mordern Human	42
Africans	Mordern Human	36
Africans	Mordern Human	38
Africans	Mordern Human	43
Africans	Mordern Human	43
Africans	Mordern Human	49
Africans	Mordern Human	45
Africans	Mordern Human	48
Africans	Mordern Human	45
Africans	Mordern Human	44
Africans	Mordern Human	48
Africans	Mordern Human	41
Africans	Mordern Human	39
Africans	Mordern Human	41
Africans	Mordern Human	40
Africans	Mordern Human	42
Africans	Mordern Human	44
Africans	Mordern Human	39
Africans	Mordern Human	40
Africans	Mordern Human	40
Africans	Mordern Human	48
Africans	Mordern Human	42
Africans	Mordern Human	44
Africans	Mordern Human	45
Africans	Mordern Human	43
Africans	Mordern Human	40
Africans	Mordern Human	45
Africans	Mordern Human	48
Africans	Mordern Human	46
Africans	Mordern Human	45
Africans	Mordern Human	45
Africans	Mordern Human	41
Africans	Mordern Human	50
Africans	Mordern Human	49
Africans	Mordern Human	49
Africans	Mordern Human	48
Africans	Mordern Human	47
Africans	Mordern Human	48
Africans	Mordern Human	47
Africans	Mordern Human	43
Africans	Mordern Human	49
Africans	Mordern Human	46
Africans	Mordern Human	44
Africans	Mordern Human	46
Africans	Mordern Human	48
Africans	Mordern Human	50
Africans	Mordern Human	47
Africans	Mordern Human	46
Africans	Mordern Human	42
Africans	Mordern Human	46
Africans	Mordern Human	48
Africans	Mordern Human	49
Africans	Mordern Human	45
Africans	Mordern Human	49
Africans	Mordern Human	47
Africans	Mordern Human	47
Africans	Mordern Human	49
Africans	Mordern Human	49
Africans	Mordern Human	49
Africans	Mordern Human	49
Africans	Mordern Human	49
Africans	Mordern Human	49
Africans	Mordern Human	52
Africans	Mordern Human	48
Africans	Mordern Human	50
Africans	Mordern Human	44
Africans	Mordern Human	47
Africans	Mordern Human	52
Africans	Mordern Human	41
Africans	Mordern Human	44
Africans	Mordern Human	50
Africans	Mordern Human	48
Africans	Mordern Human	51
Africans	Mordern Human	46
Africans	Mordern Human	50
Africans	Mordern Human	47
Africans	Mordern Human	53
Africans	Mordern Human	54
Africans	Mordern Human	46
Africans	Mordern Human	42
Africans	Mordern Human	46
Africans	Mordern Human	51
Africans	Mordern Human	49
Africans	Mordern Human	47
Africans	Mordern Human	46
Africans	Mordern Human	44
Africans	Mordern Human	48
Africans	Mordern Human	46
Africans	Mordern Human	52
Africans	Mordern Human	46
Africans	Mordern Human	47
Africans	Mordern Human	48
Africans	Mordern Human	46
Africans	Mordern Human	44
Africans	Mordern Human	45
Africans	Mordern Human	49
Africans	Mordern Human	48
Africans	Mordern Human	49
Africans	Mordern Human	46
Africans	Mordern Human	45
Africans	Mordern Human	48
Africans	Mordern Human	42
Africans	Mordern Human	47
Africans	Mordern Human	43
Africans	Mordern Human	46
Africans	Mordern Human	43
Africans	Mordern Human	46
Africans	Mordern Human	47
Africans	Mordern Human	46
Africans	Mordern Human	46
Africans	Mordern Human	47
Africans	Mordern Human	42
Africans	Mordern Human	43
Africans	Mordern Human	45
Africans	Mordern Human	48
Africans	Mordern Human	43
Africans	Mordern Human	47
Africans	Mordern Human	44
Africans	Mordern Human	47
Africans	Mordern Human	43
Africans	Mordern Human	49
Africans	Mordern Human	47
Africans	Mordern Human	44
Africans	Mordern Human	44
Africans	Mordern Human	46
Africans	Mordern Human	42
Africans	Mordern Human	49
Africans	Mordern Human	45
Africans	Mordern Human	47
Africans	Mordern Human	46
Africans	Mordern Human	51
Africans	Mordern Human	48
Africans	Mordern Human	56
Africans	Mordern Human	46
Africans	Mordern Human	54
Africans	Mordern Human	52
Africans	Mordern Human	54
Africans	Mordern Human	55
Africans	Mordern Human	48
Africans	Mordern Human	53
Africans	Mordern Human	52
Africans	Mordern Human	54
Africans	Mordern Human	50
Africans	Mordern Human	52
Africans	Mordern Human	51
Africans	Mordern Human	49
Africans	Mordern Human	54
Africans	Mordern Human	52
Africans	Mordern Human	50
Africans	Mordern Human	52
Africans	Mordern Human	51
Africans	Mordern Human	49
Africans	Mordern Human	56
Africans	Mordern Human	50
Africans	Mordern Human	49
Africans	Mordern Human	50
Africans	Mordern Human	52
Africans	Mordern Human	55
Africans	Mordern Human	56
Africans	Mordern Human	54
Africans	Mordern Human	52
Africans	Mordern Human	54
Africans	Mordern Human	51
Africans	Mordern Human	49
Africans	Mordern Human	56
Africans	Mordern Human	55
Africans	Mordern Human	50
Africans	Mordern Human	52
Africans	Mordern Human	50
Africans	Mordern Human	55
Africans	Mordern Human	48
Africans	Mordern Human	51
Africans	Mordern Human	50
Africans	Mordern Human	51
Africans	Mordern Human	53
Africans	Mordern Human	48
Africans	Mordern Human	50
Africans	Mordern Human	54
Africans	Mordern Human	52
Africans	Mordern Human	52
Africans	Mordern Human	52
Africans	Mordern Human	50
Africans	Mordern Human	52
Africans	Mordern Human	56
Africans	Mordern Human	51
Africans	Mordern Human	50
Africans	Mordern Human	57
Africans	Mordern Human	52
Africans	Mordern Human	44
Africans	Mordern Human	47
Africans	Mordern Human	53
Africans	Mordern Human	50
Africans	Mordern Human	51
Africans	Mordern Human	49
Africans	Mordern Human	48
Africans	Mordern Human	48
Africans	Mordern Human	49
Africans	Mordern Human	52
Africans	Mordern Human	52
Africans	Mordern Human	46
Africans	Mordern Human	46
Africans	Mordern Human	49
Africans	Mordern Human	52
Africans	Mordern Human	48
Africans	Mordern Human	49
Africans	Mordern Human	50
Africans	Mordern Human	44
Africans	Mordern Human	49
Africans	Mordern Human	47
Africans	Mordern Human	46
Africans	Mordern Human	45
Africans	Mordern Human	50
Africans	Mordern Human	48
Africans	Mordern Human	48
Africans	Mordern Human	51
Africans	Mordern Human	49
Africans	Mordern Human	46
Africans	Mordern Human	49
Africans	Mordern Human	47
Africans	Mordern Human	49
Africans	Mordern Human	49
Africans	Mordern Human	49
Africans	Mordern Human	53
Africans	Mordern Human	48
Africans	Mordern Human	50
Africans	Mordern Human	51
Africans	Mordern Human	51
Africans	Mordern Human	48
Africans	Mordern Human	55
Africans	Mordern Human	50
Africans	Mordern Human	49
Africans	Mordern Human	49
Africans	Mordern Human	50
Africans	Mordern Human	49
Africans	Mordern Human	49
Africans	Mordern Human	43
Africans	Mordern Human	49
Africans	Mordern Human	49
Africans	Mordern Human	49
Africans	Mordern Human	46
Africans	Mordern Human	52
Africans	Mordern Human	50
Africans	Mordern Human	49
Africans	Mordern Human	50
Africans	Mordern Human	49
Africans	Mordern Human	53
Africans	Mordern Human	50
Africans	Mordern Human	51
Africans	Mordern Human	52
Africans	Mordern Human	48
Africans	Mordern Human	58
Africans	Mordern Human	48
Africans	Mordern Human	48
Africans	Mordern Human	52
Africans	Mordern Human	55
Africans	Mordern Human	50
Africans	Mordern Human	48
Africans	Mordern Human	54
Africans	Mordern Human	53
Africans	Mordern Human	52
Africans	Mordern Human	49
Africans	Mordern Human	48
Africans	Mordern Human	43
Africans	Mordern Human	51
Africans	Mordern Human	46
Africans	Mordern Human	48
Africans	Mordern Human	49
Africans	Mordern Human	48
Africans	Mordern Human	52
Africans	Mordern Human	51
Africans	Mordern Human	49
Africans	Mordern Human	50
Africans	Mordern Human	51
Africans	Mordern Human	51
Africans	Mordern Human	51
Africans	Mordern Human	46
Africans	Mordern Human	40
Africans	Mordern Human	49
Africans	Mordern Human	47
Africans	Mordern Human	50
Africans	Mordern Human	47
Africans	Mordern Human	53
Africans	Mordern Human	44
Africans	Mordern Human	44
Africans	Mordern Human	46
Africans	Mordern Human	52
Africans	Mordern Human	48
Africans	Mordern Human	51
Africans	Mordern Human	48
Africans	Mordern Human	51
Africans	Mordern Human	45
Africans	Mordern Human	50
Africans	Mordern Human	49
Africans	Mordern Human	49
Africans	Mordern Human	43
Africans	Mordern Human	47
Africans	Mordern Human	40
Africans	Mordern Human	46
Africans	Mordern Human	42
Africans	Mordern Human	41
Africans	Mordern Human	52
Africans	Mordern Human	48
Africans	Mordern Human	47
Africans	Mordern Human	44
Africans	Mordern Human	47
Africans	Mordern Human	44
Africans	Mordern Human	48
Africans	Mordern Human	48
Africans	Mordern Human	46
Africans	Mordern Human	42
Africans	Mordern Human	45
Africans	Mordern Human	43
Africans	Mordern Human	47
Africans	Mordern Human	52
Africans	Mordern Human	41
Africans	Mordern Human	44
Africans	Mordern Human	46
Africans	Mordern Human	46
Africans	Mordern Human	45
Africans	Mordern Human	50
Africans	Mordern Human	47
Africans	Mordern Human	44
Africans	Mordern Human	46
Africans	Mordern Human	44
Africans	Mordern Human	47
Africans	Mordern Human	48
Africans	Mordern Human	48
Africans	Mordern Human	48
Africans	Mordern Human	47
Africans	Mordern Human	48
Africans	Mordern Human	48
Africans	Mordern Human	47
Africans	Mordern Human	48
Africans	Mordern Human	53
Africans	Mordern Human	51
Africans	Mordern Human	49
Africans	Mordern Human	50
Africans	Mordern Human	48
Africans	Mordern Human	47
Africans	Mordern Human	51
Africans	Mordern Human	50
Africans	Mordern Human	51
Africans	Mordern Human	54
Africans	Mordern Human	55
Africans	Mordern Human	54
Africans	Mordern Human	54
Africans	Mordern Human	52
Africans	Mordern Human	47
Africans	Mordern Human	49
Africans	Mordern Human	50
Africans	Mordern Human	51
Africans	Mordern Human	48
Africans	Mordern Human	50
Africans	Mordern Human	48
Africans	Mordern Human	52
Africans	Mordern Human	49
Africans	Mordern Human	52
Africans	Mordern Human	50
Africans	Mordern Human	48
Africans	Mordern Human	43
Africans	Mordern Human	48
Africans	Mordern Human	52
Africans	Mordern Human	52
Africans	Mordern Human	49
Africans	Mordern Human	50
Africans	Mordern Human	48
Africans	Mordern Human	49
Africans	Mordern Human	47
Africans	Mordern Human	51
Africans	Mordern Human	53
Africans	Mordern Human	57
Africans	Mordern Human	50
Africans	Mordern Human	51
Africans	Mordern Human	49
Africans	Mordern Human	52
Africans	Mordern Human	51
Africans	Mordern Human	47
Africans	Mordern Human	53
Africans	Mordern Human	49
Africans	Mordern Human	54
Africans	Mordern Human	47
Africans	Mordern Human	49
Africans	Mordern Human	54
Africans	Mordern Human	50
Africans	Mordern Human	45
Africans	Mordern Human	45
Africans	Mordern Human	52
Africans	Mordern Human	49
Africans	Mordern Human	46
Africans	Mordern Human	49
Africans	Mordern Human	51
Africans	Mordern Human	43
Africans	Mordern Human	41
Africans	Mordern Human	48
Africans	Mordern Human	46
Africans	Mordern Human	47
Africans	Mordern Human	49
Africans	Mordern Human	48
Africans	Mordern Human	48
Africans	Mordern Human	47
Africans	Mordern Human	46
Africans	Mordern Human	46
Africans	Mordern Human	51
Africans	Mordern Human	48
Africans	Mordern Human	45
Africans	Mordern Human	50
Africans	Mordern Human	48
Africans	Mordern Human	47
Africans	Mordern Human	47
Africans	Mordern Human	42
Africans	Mordern Human	45
Africans	Mordern Human	44
Africans	Mordern Human	45
Africans	Mordern Human	49
Africans	Mordern Human	47
Africans	Mordern Human	49
Africans	Mordern Human	44
Africans	Mordern Human	45
Africans	Mordern Human	48
Africans	Mordern Human	48
Africans	Mordern Human	50
Africans	Mordern Human	45
Africans	Mordern Human	46
Africans	Mordern Human	50
Africans	Mordern Human	47
Africans	Mordern Human	50
Europeans	Mordern Human	53
Europeans	Mordern Human	52
Europeans	Mordern Human	55
Europeans	Mordern Human	52
Europeans	Mordern Human	48
Europeans	Mordern Human	56
Europeans	Mordern Human	49
Europeans	Mordern Human	50
Europeans	Mordern Human	47
Europeans	Mordern Human	53
Europeans	Mordern Human	51
Europeans	Mordern Human	48
Europeans	Mordern Human	52
Europeans	Mordern Human	49
Europeans	Mordern Human	54
Europeans	Mordern Human	52
Europeans	Mordern Human	50
Europeans	Mordern Human	56
Europeans	Mordern Human	54
Europeans	Mordern Human	51
Europeans	Mordern Human	50
Europeans	Mordern Human	56
Europeans	Mordern Human	53
Europeans	Mordern Human	53
Europeans	Mordern Human	49
Europeans	Mordern Human	53
Europeans	Mordern Human	44
Europeans	Mordern Human	54
Europeans	Mordern Human	49
Europeans	Mordern Human	58
Europeans	Mordern Human	56
Europeans	Mordern Human	52
Europeans	Mordern Human	50
Europeans	Mordern Human	51
Europeans	Mordern Human	47
Europeans	Mordern Human	54
Europeans	Mordern Human	52
Europeans	Mordern Human	55
Europeans	Mordern Human	55
Europeans	Mordern Human	57
Europeans	Mordern Human	52
Europeans	Mordern Human	49
Europeans	Mordern Human	52
Europeans	Mordern Human	50
Europeans	Mordern Human	46
Europeans	Mordern Human	49
Europeans	Mordern Human	56
Europeans	Mordern Human	52
Europeans	Mordern Human	53
Europeans	Mordern Human	54
Europeans	Mordern Human	53
Europeans	Mordern Human	48
Europeans	Mordern Human	51
Europeans	Mordern Human	50
Europeans	Mordern Human	51
Europeans	Mordern Human	50
Europeans	Mordern Human	49
Europeans	Mordern Human	55
Europeans	Mordern Human	56
Europeans	Mordern Human	44
Europeans	Mordern Human	51
Europeans	Mordern Human	50
Europeans	Mordern Human	50
Europeans	Mordern Human	53
Europeans	Mordern Human	45
Europeans	Mordern Human	48
Europeans	Mordern Human	47
Europeans	Mordern Human	49
Europeans	Mordern Human	43
Europeans	Mordern Human	45
Europeans	Mordern Human	52
Europeans	Mordern Human	49
Europeans	Mordern Human	52
Europeans	Mordern Human	45
Europeans	Mordern Human	48
Europeans	Mordern Human	48
Europeans	Mordern Human	50
Europeans	Mordern Human	44
Europeans	Mordern Human	47
Europeans	Mordern Human	51
Europeans	Mordern Human	50
Europeans	Mordern Human	51
Europeans	Mordern Human	47
Europeans	Mordern Human	50
Europeans	Mordern Human	53
Europeans	Mordern Human	47
Europeans	Mordern Human	49
Europeans	Mordern Human	42
Europeans	Mordern Human	51
Europeans	Mordern Human	45
Europeans	Mordern Human	48
Europeans	Mordern Human	48
Europeans	Mordern Human	48
Europeans	Mordern Human	44
Europeans	Mordern Human	48
Europeans	Mordern Human	47
Europeans	Mordern Human	47
Europeans	Mordern Human	46
Europeans	Mordern Human	51
Europeans	Mordern Human	51
Europeans	Mordern Human	49
Europeans	Mordern Human	48
Europeans	Mordern Human	46
Europeans	Mordern Human	46
Europeans	Mordern Human	46
Europeans	Mordern Human	50
Europeans	Mordern Human	45
Europeans	Mordern Human	46
Europeans	Mordern Human	46
Europeans	Mordern Human	50
Europeans	Mordern Human	48
Europeans	Mordern Human	53
Europeans	Mordern Human	53
Europeans	Mordern Human	51
Europeans	Mordern Human	50
Europeans	Mordern Human	49
Europeans	Mordern Human	49
Europeans	Mordern Human	51
Europeans	Mordern Human	50
Europeans	Mordern Human	55
Europeans	Mordern Human	53
Europeans	Mordern Human	53
Europeans	Mordern Human	59
Europeans	Mordern Human	48
Europeans	Mordern Human	49
Europeans	Mordern Human	49
Europeans	Mordern Human	47
Europeans	Mordern Human	58
Europeans	Mordern Human	57
Europeans	Mordern Human	52
Europeans	Mordern Human	49
Europeans	Mordern Human	52
Europeans	Mordern Human	50
Europeans	Mordern Human	56
Europeans	Mordern Human	52
Europeans	Mordern Human	50
Europeans	Mordern Human	48
Europeans	Mordern Human	53
Europeans	Mordern Human	51
Europeans	Mordern Human	51
Europeans	Mordern Human	50
Europeans	Mordern Human	52
Europeans	Mordern Human	51
Europeans	Mordern Human	52
Europeans	Mordern Human	54
Europeans	Mordern Human	50
Europeans	Mordern Human	55
Europeans	Mordern Human	52
Europeans	Mordern Human	52
Europeans	Mordern Human	49
Europeans	Mordern Human	50
Europeans	Mordern Human	54
Europeans	Mordern Human	51
Europeans	Mordern Human	55
Europeans	Mordern Human	55
Europeans	Mordern Human	53
Europeans	Mordern Human	56
Europeans	Mordern Human	51
Europeans	Mordern Human	54
Europeans	Mordern Human	52
Europeans	Mordern Human	51
Europeans	Mordern Human	54
Europeans	Mordern Human	54
Europeans	Mordern Human	55
Europeans	Mordern Human	48
Europeans	Mordern Human	48
Europeans	Mordern Human	45
Europeans	Mordern Human	45
Europeans	Mordern Human	47
Europeans	Mordern Human	47
Europeans	Mordern Human	46
Europeans	Mordern Human	51
Europeans	Mordern Human	46
Europeans	Mordern Human	44
Europeans	Mordern Human	49
Europeans	Mordern Human	44
Europeans	Mordern Human	46
Europeans	Mordern Human	51
Europeans	Mordern Human	45
Europeans	Mordern Human	50
Europeans	Mordern Human	47
Europeans	Mordern Human	53
Europeans	Mordern Human	51
Europeans	Mordern Human	52
Europeans	Mordern Human	49
Europeans	Mordern Human	49
Europeans	Mordern Human	46
Europeans	Mordern Human	55
Europeans	Mordern Human	53
Europeans	Mordern Human	49
Europeans	Mordern Human	50
Europeans	Mordern Human	51
Europeans	Mordern Human	50
Europeans	Mordern Human	52
Europeans	Mordern Human	46
Europeans	Mordern Human	50
Europeans	Mordern Human	45
Europeans	Mordern Human	52
Europeans	Mordern Human	48
Europeans	Mordern Human	50
Europeans	Mordern Human	49
Europeans	Mordern Human	50
Europeans	Mordern Human	51
Europeans	Mordern Human	50
Europeans	Mordern Human	51
Europeans	Mordern Human	50
Europeans	Mordern Human	50
Europeans	Mordern Human	48
Europeans	Mordern Human	50
Europeans	Mordern Human	50
Europeans	Mordern Human	48
Europeans	Mordern Human	50
Europeans	Mordern Human	56
Europeans	Mordern Human	49
Europeans	Mordern Human	49
Europeans	Mordern Human	54
Europeans	Mordern Human	51
Europeans	Mordern Human	49
Europeans	Mordern Human	49
Europeans	Mordern Human	53
Europeans	Mordern Human	47
Europeans	Mordern Human	56
Europeans	Mordern Human	56
Europeans	Mordern Human	51
Europeans	Mordern Human	46
Europeans	Mordern Human	51
Europeans	Mordern Human	53
Europeans	Mordern Human	52
Europeans	Mordern Human	50
Europeans	Mordern Human	52
Europeans	Mordern Human	49
Europeans	Mordern Human	51
Europeans	Mordern Human	50
Europeans	Mordern Human	49
Europeans	Mordern Human	45
Europeans	Mordern Human	50
Europeans	Mordern Human	55
Europeans	Mordern Human	56
Europeans	Mordern Human	50
Europeans	Mordern Human	55
Europeans	Mordern Human	53
Europeans	Mordern Human	55
Europeans	Mordern Human	53
Europeans	Mordern Human	53
Europeans	Mordern Human	53
Europeans	Mordern Human	52
Europeans	Mordern Human	50
Europeans	Mordern Human	52
Europeans	Mordern Human	51
Europeans	Mordern Human	50
Europeans	Mordern Human	54
Europeans	Mordern Human	54
Europeans	Mordern Human	50
Europeans	Mordern Human	51
Europeans	Mordern Human	49
Europeans	Mordern Human	49
Europeans	Mordern Human	50
Europeans	Mordern Human	53
Europeans	Mordern Human	48
Europeans	Mordern Human	48
Europeans	Mordern Human	53
Europeans	Mordern Human	48
Europeans	Mordern Human	46
Europeans	Mordern Human	55
Europeans	Mordern Human	56
Europeans	Mordern Human	50
Europeans	Mordern Human	50
Europeans	Mordern Human	47
Europeans	Mordern Human	52
Europeans	Mordern Human	56
Europeans	Mordern Human	57
Europeans	Mordern Human	51
Europeans	Mordern Human	50
Europeans	Mordern Human	43
Europeans	Mordern Human	51
Europeans	Mordern Human	50
Europeans	Mordern Human	52
Europeans	Mordern Human	51
Europeans	Mordern Human	49
Europeans	Mordern Human	50
Europeans	Mordern Human	47
Europeans	Mordern Human	46
Europeans	Mordern Human	50
Europeans	Mordern Human	48
Europeans	Mordern Human	46
Europeans	Mordern Human	48
Europeans	Mordern Human	51
Europeans	Mordern Human	46
Europeans	Mordern Human	47
Europeans	Mordern Human	51
Europeans	Mordern Human	48
Europeans	Mordern Human	49
Europeans	Mordern Human	51
Europeans	Mordern Human	50
Europeans	Mordern Human	50
Europeans	Mordern Human	46
Europeans	Mordern Human	54
Europeans	Mordern Human	51
Europeans	Mordern Human	50
Europeans	Mordern Human	47
Europeans	Mordern Human	46
Europeans	Mordern Human	50
Europeans	Mordern Human	51
Europeans	Mordern Human	50
Europeans	Mordern Human	48
Europeans	Mordern Human	50
Europeans	Mordern Human	42
Europeans	Mordern Human	49
Europeans	Mordern Human	45
Europeans	Mordern Human	49
Europeans	Mordern Human	43
Europeans	Mordern Human	49
Europeans	Mordern Human	46
Europeans	Mordern Human	47
Europeans	Mordern Human	47
Europeans	Mordern Human	47
Europeans	Mordern Human	51
Native Americans	Mordern Human	52
Native Americans	Mordern Human	53
Native Americans	Mordern Human	54
Native Americans	Mordern Human	54
Native Americans	Mordern Human	55
Native Americans	Mordern Human	56
Native Americans	Mordern Human	55
Native Americans	Mordern Human	54
Native Americans	Mordern Human	61
Native Americans	Mordern Human	58
Native Americans	Mordern Human	56
Native Americans	Mordern Human	55
Native Americans	Mordern Human	55
Native Americans	Mordern Human	55
Native Americans	Mordern Human	56
Native Americans	Mordern Human	52
Native Americans	Mordern Human	56
Native Americans	Mordern Human	55
Native Americans	Mordern Human	55
Native Americans	Mordern Human	50
Native Americans	Mordern Human	56
Native Americans	Mordern Human	56
Native Americans	Mordern Human	51
Native Americans	Mordern Human	52
Native Americans	Mordern Human	55
Native Americans	Mordern Human	54
Native Americans	Mordern Human	58
Native Americans	Mordern Human	47
Native Americans	Mordern Human	55
Native Americans	Mordern Human	52
Native Americans	Mordern Human	52
Native Americans	Mordern Human	55
Native Americans	Mordern Human	58
Native Americans	Mordern Human	59
Native Americans	Mordern Human	53
Native Americans	Mordern Human	55
Native Americans	Mordern Human	55
Native Americans	Mordern Human	55
Native Americans	Mordern Human	55
Native Americans	Mordern Human	50
Native Americans	Mordern Human	53
Native Americans	Mordern Human	54
Native Americans	Mordern Human	48
Native Americans	Mordern Human	52
Native Americans	Mordern Human	49
Native Americans	Mordern Human	48
Native Americans	Mordern Human	52
Native Americans	Mordern Human	50
Native Americans	Mordern Human	51
Native Americans	Mordern Human	52
Native Americans	Mordern Human	51
Native Americans	Mordern Human	49
Native Americans	Mordern Human	53
Native Americans	Mordern Human	51
Native Americans	Mordern Human	51
Native Americans	Mordern Human	50
Native Americans	Mordern Human	55
Native Americans	Mordern Human	52
Native Americans	Mordern Human	51
Native Americans	Mordern Human	49
Native Americans	Mordern Human	51
Native Americans	Mordern Human	54
Native Americans	Mordern Human	48
Native Americans	Mordern Human	47
Native Americans	Mordern Human	51
Native Americans	Mordern Human	50
Native Americans	Mordern Human	46
Native Americans	Mordern Human	50
Native Americans	Mordern Human	53
Native Americans	Mordern Human	52
Native Americans	Mordern Human	54
Native Americans	Mordern Human	53
Native Americans	Mordern Human	56
Native Americans	Mordern Human	58
Native Americans	Mordern Human	56
Native Americans	Mordern Human	54
Native Americans	Mordern Human	56
Native Americans	Mordern Human	55
Native Americans	Mordern Human	58
Native Americans	Mordern Human	50
Native Americans	Mordern Human	52
Native Americans	Mordern Human	53
Native Americans	Mordern Human	57
Native Americans	Mordern Human	53
Native Americans	Mordern Human	52
Native Americans	Mordern Human	56
Native Americans	Mordern Human	61
Native Americans	Mordern Human	55
Native Americans	Mordern Human	53
Native Americans	Mordern Human	53
Native Americans	Mordern Human	56
Native Americans	Mordern Human	52
Native Americans	Mordern Human	54
Native Americans	Mordern Human	54
Native Americans	Mordern Human	53
Native Americans	Mordern Human	55
Native Americans	Mordern Human	54
Native Americans	Mordern Human	54
Native Americans	Mordern Human	55
Native Americans	Mordern Human	54
Native Americans	Mordern Human	55
Native Americans	Mordern Human	49
Native Americans	Mordern Human	54
Native Americans	Mordern Human	53
Native Americans	Mordern Human	51
Native Americans	Mordern Human	51
Native Americans	Mordern Human	55
Native Americans	Mordern Human	52
Native Americans	Mordern Human	55
Native Americans	Mordern Human	54
Native Americans	Mordern Human	56
Native Americans	Mordern Human	52
Native Americans	Mordern Human	52
Native Americans	Mordern Human	55
Native Americans	Mordern Human	56
Native Americans	Mordern Human	57
Native Americans	Mordern Human	49
Native Americans	Mordern Human	61
Native Americans	Mordern Human	54
Native Americans	Mordern Human	53
Native Americans	Mordern Human	53
Native Americans	Mordern Human	50
Native Americans	Mordern Human	57
Native Americans	Mordern Human	49
Native Americans	Mordern Human	51
Native Americans	Mordern Human	55
Native Americans	Mordern Human	50
Native Americans	Mordern Human	52
Native Americans	Mordern Human	53
Native Americans	Mordern Human	52
Native Americans	Mordern Human	48
Native Americans	Mordern Human	51
Native Americans	Mordern Human	46
Native Americans	Mordern Human	54
Native Americans	Mordern Human	55
Native Americans	Mordern Human	53
Native Americans	Mordern Human	47
Native Americans	Mordern Human	51
Native Americans	Mordern Human	53
Native Americans	Mordern Human	50
Native Americans	Mordern Human	51
Native Americans	Mordern Human	51
Native Americans	Mordern Human	52
Native Americans	Mordern Human	48
Native Americans	Mordern Human	47
Native Americans	Mordern Human	53
Native Americans	Mordern Human	45
Native Americans	Mordern Human	51
Native Americans	Mordern Human	53
Native Americans	Mordern Human	51
Native Americans	Mordern Human	52
Native Americans	Mordern Human	48
Native Americans	Mordern Human	53
Native Americans	Mordern Human	50
Native Americans	Mordern Human	51
Native Americans	Mordern Human	50
Native Americans	Mordern Human	48
Native Americans	Mordern Human	47
Native Americans	Mordern Human	50
Native Americans	Mordern Human	46
Native Americans	Mordern Human	50
Native Americans	Mordern Human	52
Native Americans	Mordern Human	52
Native Americans	Mordern Human	48
Native Americans	Mordern Human	48
Native Americans	Mordern Human	48
Native Americans	Mordern Human	49
Native Americans	Mordern Human	50
Native Americans	Mordern Human	54
Native Americans	Mordern Human	56
Native Americans	Mordern Human	50
Native Americans	Mordern Human	48
Native Americans	Mordern Human	47
Native Americans	Mordern Human	49
Native Americans	Mordern Human	51
Native Americans	Mordern Human	52
Native Americans	Mordern Human	50
Native Americans	Mordern Human	49
Native Americans	Mordern Human	50
Native Americans	Mordern Human	48
Native Americans	Mordern Human	52
Native Americans	Mordern Human	48
Native Americans	Mordern Human	51
Native Americans	Mordern Human	53
Native Americans	Mordern Human	54
Native Americans	Mordern Human	49
Native Americans	Mordern Human	54
Native Americans	Mordern Human	51
Native Americans	Mordern Human	53
Native Americans	Mordern Human	51
Native Americans	Mordern Human	50
Native Americans	Mordern Human	46
Native Americans	Mordern Human	50
Native Americans	Mordern Human	51
Native Americans	Mordern Human	48
Native Americans	Mordern Human	49
Native Americans	Mordern Human	51
Native Americans	Mordern Human	53
Native Americans	Mordern Human	51
Native Americans	Mordern Human	52
Native Americans	Mordern Human	48
Native Americans	Mordern Human	48
Native Americans	Mordern Human	46
Native Americans	Mordern Human	55
Native Americans	Mordern Human	52
Native Americans	Mordern Human	51
Native Americans	Mordern Human	49
Native Americans	Mordern Human	50
Native Americans	Mordern Human	53
Native Americans	Mordern Human	54
Native Americans	Mordern Human	48
Native Americans	Mordern Human	50
Native Americans	Mordern Human	48
Native Americans	Mordern Human	53
Native Americans	Mordern Human	50
Native Americans	Mordern Human	54
Native Americans	Mordern Human	48
Native Americans	Mordern Human	47
Native Americans	Mordern Human	49
Native Americans	Mordern Human	50
Native Americans	Mordern Human	48
Native Americans	Mordern Human	50
Native Americans	Mordern Human	44
Native Americans	Mordern Human	43
Native Americans	Mordern Human	52
Native Americans	Mordern Human	47
Native Americans	Mordern Human	48
Native Americans	Mordern Human	47
Native Americans	Mordern Human	48
Native Americans	Mordern Human	45
Native Americans	Mordern Human	45
Native Americans	Mordern Human	46
Native Americans	Mordern Human	46
Native Americans	Mordern Human	45
Native Americans	Mordern Human	48
Native Americans	Mordern Human	51
Native Americans	Mordern Human	49
Native Americans	Mordern Human	48
Native Americans	Mordern Human	49
Native Americans	Mordern Human	50
Native Americans	Mordern Human	48
Native Americans	Mordern Human	50
Native Americans	Mordern Human	44
Native Americans	Mordern Human	46
Native Americans	Mordern Human	51
Native Americans	Mordern Human	47
Native Americans	Mordern Human	50
Native Americans	Mordern Human	48
Native Americans	Mordern Human	49
Native Americans	Mordern Human	44
Native Americans	Mordern Human	50
Native Americans	Mordern Human	45
Native Americans	Mordern Human	50
Native Americans	Mordern Human	47
Native Americans	Mordern Human	54
Native Americans	Mordern Human	50
Native Americans	Mordern Human	51
Native Americans	Mordern Human	46
Native Americans	Mordern Human	50
Native Americans	Mordern Human	47
Native Americans	Mordern Human	42
Native Americans	Mordern Human	47
Native Americans	Mordern Human	47
Native Americans	Mordern Human	50
Native Americans	Mordern Human	50
Native Americans	Mordern Human	54
Native Americans	Mordern Human	48
Native Americans	Mordern Human	49
Native Americans	Mordern Human	50
Native Americans	Mordern Human	50
Native Americans	Mordern Human	52
Native Americans	Mordern Human	48
Native Americans	Mordern Human	52
Native Americans	Mordern Human	52
Native Americans	Mordern Human	47
Native Americans	Mordern Human	46
Native Americans	Mordern Human	48
Native Americans	Mordern Human	43
Native Americans	Mordern Human	48
Native Americans	Mordern Human	49
Native Americans	Mordern Human	49
Native Americans	Mordern Human	51
Native Americans	Mordern Human	49
Native Americans	Mordern Human	49
Native Americans	Mordern Human	46
Native Americans	Mordern Human	47
Native Americans	Mordern Human	44
Native Americans	Mordern Human	54
Native Americans	Mordern Human	47
Native Americans	Mordern Human	50
Native Americans	Mordern Human	51
Native Americans	Mordern Human	48
Native Americans	Mordern Human	47
Native Americans	Mordern Human	52
Native Americans	Mordern Human	52
Native Americans	Mordern Human	55
Native Americans	Mordern Human	52
Native Americans	Mordern Human	55
Native Americans	Mordern Human	49
Native Americans	Mordern Human	49
Native Americans	Mordern Human	52
Native Americans	Mordern Human	51
Native Americans	Mordern Human	55
Native Americans	Mordern Human	49
Native Americans	Mordern Human	53
Native Americans	Mordern Human	46
Native Americans	Mordern Human	52
Native Americans	Mordern Human	50
Native Americans	Mordern Human	51
Native Americans	Mordern Human	48
Native Americans	Mordern Human	49
Native Americans	Mordern Human	49
Native Americans	Mordern Human	52
Native Americans	Mordern Human	45
Native Americans	Mordern Human	52
Native Americans	Mordern Human	50
Native Americans	Mordern Human	52
Native Americans	Mordern Human	48
Native Americans	Mordern Human	53
Native Americans	Mordern Human	47
Native Americans	Mordern Human	47
Native Americans	Mordern Human	51
Native Americans	Mordern Human	48
Native Americans	Mordern Human	51
Native Americans	Mordern Human	50
Native Americans	Mordern Human	54
Native Americans	Mordern Human	53
Native Americans	Mordern Human	52
Native Americans	Mordern Human	52
Native Americans	Mordern Human	50
Native Americans	Mordern Human	48
Native Americans	Mordern Human	49
Native Americans	Mordern Human	55
Native Americans	Mordern Human	53
Native Americans	Mordern Human	49
Native Americans	Mordern Human	54
Native Americans	Mordern Human	54
Native Americans	Mordern Human	51
Native Americans	Mordern Human	47
Native Americans	Mordern Human	51
Native Americans	Mordern Human	44
Native Americans	Mordern Human	46
Native Americans	Mordern Human	48
Native Americans	Mordern Human	47
Native Americans	Mordern Human	41
Native Americans	Mordern Human	49
Native Americans	Mordern Human	45
Native Americans	Mordern Human	43
Native Americans	Mordern Human	46
Native Americans	Mordern Human	46
Native Americans	Mordern Human	45
Native Americans	Mordern Human	50
Native Americans	Mordern Human	48
Native Americans	Mordern Human	44
Native Americans	Mordern Human	48
Native Americans	Mordern Human	48
Native Americans	Mordern Human	47
Native Americans	Mordern Human	48
Native Americans	Mordern Human	47
Native Americans	Mordern Human	42
Native Americans	Mordern Human	48
Native Americans	Mordern Human	48
Native Americans	Mordern Human	45
Native Americans	Mordern Human	48
Native Americans	Mordern Human	49
Native Americans	Mordern Human	46
Native Americans	Mordern Human	48
Native Americans	Mordern Human	48
Native Americans	Mordern Human	44
Native Americans	Mordern Human	43
Native Americans	Mordern Human	50
Native Americans	Mordern Human	46
Native Americans	Mordern Human	47
Native Americans	Mordern Human	47
Native Americans	Mordern Human	48
Native Americans	Mordern Human	48
Native Americans	Mordern Human	49
Native Americans	Mordern Human	48
Native Americans	Mordern Human	47
Native Americans	Mordern Human	48
Native Americans	Mordern Human	46
Native Americans	Mordern Human	48
Native Americans	Mordern Human	44
Native Americans	Mordern Human	47
Native Americans	Mordern Human	46
Native Americans	Mordern Human	45
Native Americans	Mordern Human	47
Native Americans	Mordern Human	47
Native Americans	Mordern Human	47
References
1. Weaver, T. D. & Stringer, C. B. Unconstrained cranial evolution in Neandertals and modern humans compared to common chimpanzees. Proc Biol Sci 282, 20151519, doi:10.1098/rspb.2015.1519 (2015).

## Sheet: S8
Supplementary Table 8. Summary of GWAS associated regions between FDR threshold (1.82×10-6) and nominal GWAS threshold (5×10-8).
P-values of these regions are lower than the adjusted genome-wide significance threshold (1.82×10-6), but greater than the commonly used GWAS genome-wide significance threshold (5×10-8).
GWAS P-value is for the index SNP identified in a region (i.e. the most significant SNP in that region across all traits; column C).
Index SNP	Chromosomal region	BP	GWAS P-value	Nearby genes	Number of associated traits	Numbe of significant SNPs	Start BP	End BP	Most significant trait
rs113464050	1q43	240027040	5.28e-08	CHRM3,CHRM3-AS2,CHRM3-AS1,RPS7P5	21	10	240008594	240027680	d515
rs546191	1q25.3	181753030	2.56e-07	CACNA1E	17	1	181753030	181753030	d372
rs75470847	1p34.3	37071501	5.25e-08	MRPS15,CSF3R	13	9	37069596	37077597	d6
rs10799660	1p36.12	21015685	2.98e-07	FAM43B,CDA,PINK1,MIR6084,PINK1-AS,DDOST,KIF17,SH2D5,HP1BP3,EIF4G3	9	1	21015685	21015685	d439
rs541618	1q24.2	170663475	1.86e-07	GORAB,PRRX1,MROH9	7	7	170663475	170829472	d218
rs55710545	1p36.33	2231966	6.73e-07	PRKCZ,C1orf86,SKI,MORN1,LOC100129534,RER1,PEX10	6	3	2231966	2236339	d362
rs12073281	1q25.2	177975225	7.04e-08	SEC16B,LOC730102,RASAL2-AS1,RASAL2	5	14	177975225	177984501	d326
rs646149	1q32.1	199373358	1.5e-07		5	62	199314059	199448034	d19
rs2064163	1q32.2	210048819	1.98e-07	HSD11B1,TRAF3IP3,C1orf74,IRF6,DIEXF,SYT14,G0S2,SERTAD4-AS1,SERTAD4	5	5	209989092	210263714	d185
rs115907918	1p21.3	94799120	2.98e-07	ARHGAP29,ABCD3	5	1	94799120	94799120	d52
rs75292191	1p12	120218508	1.09e-06	HSD3BP4,LINC00622,ZNF697,PHGDH,HMGCS2,REG4	5	3	120216287	120218508	d295
rs12127361	1p36.11	26684244	3.5e-07	LOC101928303,CEP85,SH3BGRL3,UBXN11,CD52,AIM1L,ZNF683,LIN28A,DHDDS,HMGN2,SEPN1,MTFR1L,LOC646471,AUNIP,PAQR7,STMN1,MIR3917,PAFAH2,EXTL1,SLC30A2,TRIM63,PDIK1L,FAM110D,ZNF593,CNKSR1,CATSPER4	4	7	26279518	26684244	d93
rs4330873	1q42.2	233557988	6.98e-07	PCNXL2,KIAA1804,KCNK1,MIR4427	4	10	233533547	233614238	d354
rs6699252	1p34.2	42221302	7.92e-07	HIVEP3	4	11	42214394	42221302	d448
rs150020685	1p13.3	108599104	1.15e-06	VAV3,VAV3-AS1,SLC25A24	4	1	108599104	108599104	d532
rs4279904	1q32.1	204613764	1.19e-07	MDM4,LRRN2,PIK3C2B	3	21	204607874	204618861	d158
rs150273318	1p36.21	15199495	2.45e-07	KAZN	3	1	15199495	15199495	d338
rs12085229	1p36.13	16366681	4.13e-07	SPEN,ZBTB17,C1orf64,HSPB7,CLCNKA,CLCNKB,FAM131C,EPHA2	3	2	16366681	16366683	d175
rs9308424	1q32.3	212877776	6.48e-07	ATF3,FAM71A,BATF3,NSL1,TATDN3,SPATA45	3	1	212877776	212877776	d67
rs11267093	1q41	218579900	1.35e-07	RRP15,LOC728463,TGFB2	2	1	218579900	218579900	d118
rs6663736	1p36.32	3572688	3e-07	MEGF6,MIR551A,TPRG1L,WRAP73,TP73,TP73-AS1,CCDC27,SMIM1,LRRC47	2	3	3548542	3572688	d477
rs142082830	1p32.2	58473296	5.81e-07	DAB1,DAB1-AS1	2	1	58473296	58473296	d157
rs149760135	1p36.21	14094791	7.38e-07	PRDM2	2	1	14094791	14094791	d448
rs13375777	1p36.32	3301034	7.39e-07	PRDM16,ARHGEF16,MEGF6	2	1	3301034	3301034	d534
rs150419937	1q42.11	224423995	8.34e-07	FBXO28,DEGS1,LOC101927143,LOC101927164,NVL,MIR320B2,CNIH4,WDR26	2	2	224423995	224427133	d188
rs149467674	1q25.1	172910289	9.5e-07	TNFSF18	2	3	172906072	172910289	d356
rs72744956	1q31.3	197815302	1.2e-06	DENND1B,C1orf53,LHX9	2	2	197660143	197815302	d339
rs75062020	1p33	47930893	1.24e-06	CMPK1,FOXE3,FOXD2-AS1,FOXD2	2	1	47930893	47930893	d217
rs144200633	1p35.2	30957108	1.53e-06		2	1	30957108	30957108	d439
rs12135381	1p36.32	4580452	1.95e-07	LOC284661,AJAP1	1	12	4571954	4588126	d340
rs6694999	1q43	237469911	2.07e-07	RYR2	1	7	237456796	237470439	d21
rs1745416	1q42.13	228204497	2.58e-07	WNT9A,MIR5008,WNT3A,ARF1,MIR3620,C1orf35,MRPL55,GUK1,GJC2,IBA57-AS1,IBA57,PRSS38	1	17	228173376	228212159	d1
rs4927210	1p32.3	55721077	5.74e-07	USP24,LOC100507634,MIR4422	1	5	55717274	55721077	d118
rs61246047:202729334:TGG:TG	1q32.1	202729334	7.84e-07	SYT2,KDM5B,PCAT6,LOC641515,LOC148709,RABIF,KLHL12,ADIPOR1	1	3	202729334	202779160	d155
rs79648899	1p33	49108596	9.4e-07	AGBL4,BEND5	1	2	49108596	49113384	d103
rs6663144	1q44	245807983	1.11e-06	KIF26B,SMYD3	1	1	245807983	245807983	d80
rs7515855	1p36.12	22009326	1.17e-06	ALPL,RAP1GAP,USP48,LDLRAD2,HSPG2	1	3	22009326	22013771	d5
rs201766331	1q23.3	163964650	1.22e-06		1	1	163964650	163964650	d151
rs4653970	1q42.13	228690292	1.33e-06	OBSCN,TRIM11,MIR6742,TRIM17,HIST3H3,HIST3H2A,HIST3H2BB,MIR4666A,RNF187,BTNL10,RHOU,DUSP5P1	1	1	228690292	228690292	d6
rs1323849	1p35.2	31062580	1.39e-06	MATN1,MATN1-AS1,LAPTM5,MIR4420	1	1	31062580	31062580	d92
rs79343792	1p31.3	68361909	1.49e-06	GNG12,GNG12-AS1,DIRAS3	1	1	68361909	68361909	d360
rs9439074	1p34.3	39296300	1.54e-06	RRAGC,MYCBP,GJA9-MYCBP,GJA9,RHBDL2	1	3	39295863	39297734	d227
rs11372177	1p32.2	56460666	1.62e-06		1	1	56460666	56460666	d335
1:248188488:C:T	1q44	248188488	1.74e-06	TRIM58,OR2W3,OR2T8,OR2L13,OR2L8,OR2AK2,OR2L1P,OR2L5,OR2L2,OR2L3,OR2M1P,OR2M5	1	1	248188488	248188488	d364
rs114910647	1p12	120210059	1.8e-06	HSD3BP4,LINC00622,ZNF697,PHGDH,HMGCS2,REG4	1	1	120210059	120210059	d27
rs12474522	2q35	217694248	4.09e-07	IGFBP5,TNP1	12	1	217694248	217694248	d199
rs6746222	2q12.2	106576574	7.86e-08	NCK2,C2orf40,UXS1	10	11	106554990	106579824	d89
rs71419337	2q12.2	107187609	1.73e-07	RGPD3	10	7	107164581	107187609	d85
rs61659448	2q13	111720896	4.55e-07	ACOXL,BCL2L11	9	8	111602132	111736679	d19
rs72803026	2p16.1	56514580	9.58e-08	CCDC85A	8	18	56507443	56553005	d98
rs76557598	2q12.3	108745581	1.3e-07	SLC5A7,SULT1C3	6	1	108745581	108745581	d19
rs6719245	2q36.3	226340396	1.92e-07	NYAP2	6	6	226327510	226350323	d170
rs7601918	2q33.1	198073380	2.68e-07	ANKRD44,ANKRD44-IT1	6	4	198063523	198073380	d62
rs62163299	2q13	111802032	3.93e-07	ACOXL,BCL2L11	6	8	111722638	111805853	d52
rs28671077	2q12.3	108315502	1.97e-07	RGPD4-AS1,RGPD4	5	2	108299127	108315502	d62
rs11693994	2p16.1	59419540	2.04e-07	LINC01122,LOC101927285	5	7	59376395	59419540	d98
rs143585679	2q32.1	186363093	2.16e-07		4	1	186363093	186363093	d486
rs10169028	2q14.3	128127704	2.17e-07	ERCC3,MAP3K2,PROC,MIR4783,IWS1,CYP27C1,MYO7B	4	50	128018522	128173819	d169
rs1460261	2p16.1	57859928	3.51e-07		4	14	57786549	57875051	d333
rs1898939	2p22.3	35801906	4.05e-07		4	14	35777012	35829882	d135
rs17838551	2q31.1	177088876	1.23e-07	EVX2,HOXD13,HOXD12,HOXD11,HOXD10,HOXD9,HOXD8,HOXD-AS2,MIR10B,HOXD4,HOXD3,HOXD-AS1,LOC102800310,HOXD1,MTX2	3	1	177088876	177088876	d228
rs6736158	2q12.3	107634988	1.33e-07	ST6GAL2	3	55	107625513	107671404	d198
rs66486408	2q31.1	174957536	2.12e-07	SP3,OLA1,LINC01305,SP9,CIR1	3	2	174957536	175082732	d492
rs79815126	2p11.2	88488270	2.2e-07	KRCC1,SMYD1,MIR4780,FABP1,THNSL2	3	23	88446892	88488270	d450
rs190263464	2p16.1	60460258	3.87e-07		3	1	60460258	60460258	d485
rs12465960	2q12.2	106561984	4.44e-07	NCK2,C2orf40,UXS1	3	16	106552854	106567434	d198
rs12617692	2p25.2	4433774	6.45e-07		3	1	4433774	4433774	d12
rs10206340	2q36.1	223657553	6.6e-07	FARSB,MOGAT1,ACSL3	3	4	223657553	223661985	d448
rs11688965	2q12.3	109449454	6.88e-07	LIMS1,RANBP2,CCDC138,EDAR	3	3	109449454	109536784	d27
rs56308728	2q13	111852366	9.06e-07	ACOXL,BCL2L11	3	2	111852045	111852366	d182
rs4666538	2p24.1	19897979	9.79e-07		3	2	19897174	19897979	d52
rs77102706	2q12.3	107546587	9.96e-07	ST6GAL2	3	2	107513733	107546587	d198
rs4907229	2q11.2	96852261	1.38e-06	ADRA2B,ASTL,DUSP2,STARD7,STARD7-AS1,TMEM127,CIAO1,SNRNP200,ITPRIPL1,NCAPH,FAHD2CP,GPAT2	3	4	96779695	96903774	d516
rs1448187	2q13	112220359	2.36e-07	MIR4435-1,MIR4435-2,MIR4435-1HG	2	1	112220359	112220359	d198
rs181635156	2p13.3	69690674	3.68e-07	GFPT1,NFU1,AAK1,SNORA36C,ANTXR1	2	58	69566013	69736046	d508
rs372218614	2p22.2	36900621	4.45e-07	CRIM1,FEZ2,VIT	2	1	36900621	36900621	d62
rs75924544	2p25.3	796835	4.95e-07	TMEM18,LINC01115,LOC101060385,SNTG2	2	4	780512	796835	d463
rs13021111	2q32.1	184345821	6.38e-07		2	2	184345285	184345821	d60
rs143065027	2q37.3	238225554	6.53e-07	COL6A3	2	1	238225554	238225554	d19
rs2882163	2q33.1	202432516	7.14e-07	TRAK2,STRADB,ALS2CR11,TMEM237,MPP4,ALS2	2	7	202429744	202434393	d216
rs66874636	2q32.3	195353610	7.49e-07	LOC101927406	2	10	195350957	195357937	d510
rs79733728	2q36.1	224328239	8.29e-07	SCG2	2	1	224328239	224328239	d192
rs73086788	2q37.3	238743528	8.81e-07	LRRFIP1,RBM44,RAMP1,UBE2F,UBE2F-SCLY	2	1	238743528	238743528	d322
rs114659137	2p24.2	18489997	8.91e-07		2	1	18489997	18489997	d154
rs11691193	2q13	111854524	1.19e-06	ACOXL,BCL2L11	2	2	111851212	111854524	d221
rs10167941	2q14.1	115414557	1.22e-06	DPP10	2	1	115414557	115414557	d62
rs34232722	2q12.3	108696057	1.42e-06	SLC5A7	2	1	108696057	108696057	d85
rs6531263	2p24.2	16943918	1.44e-06	FAM49A	2	1	16943918	16943918	d331
rs35048989	2q13	113396397	1.52e-06	TTL,POLR1B,CHCHD5,FLJ42351,SLC20A1,CKAP2L,IL1A	2	1	113396397	113396397	d201
rs12469219	2q23.3	151721642	1.69e-06		2	1	151721642	151721642	d92
rs36154351	2p12	76944334	3.55e-07	LRRTM4	1	3	76944334	76944610	d497
rs80200105	2p22.3	34785796	3.84e-07		1	2	34782575	34785796	d167
rs11124642	2p22.1	38746316	4.4e-07	ATL2,LOC101929596,HNRNPLL,GALM	1	1	38746316	38746316	d349
rs11122895	2q13	112470155	5.22e-07	ANAPC1	1	16	112463110	112471668	d198
rs1542057	2q36.1	223847713	5.52e-07	ACSL3,KCNE4	1	3	223847713	223865120	d186
rs16833768	2q32.3	192349702	6.55e-07	MYO1B	1	2	192349702	192352207	d330
rs12615088	2p24.1	19962144	6.74e-07	LINC00954,TTC32,WDR35	1	10	19958008	19977435	d348
rs55775331	2q37.3	241997623	6.89e-07	LOC200772,SNED1,MTERFD2,PASK,PPP1R7,ANO7	1	1	241997623	241997623	d327
rs849123	2q33.3	206022246	6.94e-07	PARD3B	1	1	206022246	206022246	d190
rs6734644	2q12.2	106525872	7.14e-07	NCK2	1	1	106525872	106525872	d89
rs17029564	2p14	65109953	7.8e-07	LOC101927438,LOC400958,SLC1A4	1	1	65109953	65109953	d528
rs138536092	2p25.3	3411465	8.01e-07	TSSC1,TRAPPC12,ADI1	1	1	3411465	3411465	d328
rs201925614:160986427:A:ATG	2q24.2	160986427	8.22e-07	PLA2R1,ITGB6,LOC100505984,RBMS1	1	1	160986427	160986427	d176
rs79239329	2q11.2	100293083	8.94e-07	AFF3	1	2	100293083	100293191	d2
rs11689975	2q36.1	223792050	9.24e-07	ACSL3,KCNE4	1	1	223792050	223792050	d70
rs201509719	2p24.1	19224867	9.3e-07		1	1	19224867	19224867	d332
rs77345545	2q36.3	228507864	9.37e-07	AGFG1,C2orf83,SLC19A3	1	1	228507864	228507864	d487
rs114284115	2q31.2	180000042	9.76e-07	CCDC141,SESTD1	1	3	180000042	180050800	d83
rs74562462	2q21.3	135212875	9.82e-07	MGAT5,TMEM163	1	1	135212875	135212875	d207
rs114460145	2q24.2	162725810	1.02e-06	SLC4A10,DPP4	1	1	162725810	162725810	d178
rs2288644	2p25.1	10079170	1.02e-06	TAF1B,GRHL1,KLF11,CYS1	1	3	10070543	10079170	d366
rs35731688	2q14.1	114998828	1.02e-06		1	3	114998828	115001614	d86
rs72555923	2q31.1	175839618	1.03e-06	CHN1,ATF2	1	1	175839618	175839618	d177
rs112413839	2q12.3	110036828	1.11e-06	SH3RF3,MIR4266	1	1	110036828	110036828	d16
rs13020988	2p24.1	23578845	1.11e-06	KLHL29	1	2	23578841	23578845	d369
rs3213738	2q32.1	188247648	1.11e-06	CALCRL,TFPI	1	1	188247648	188247648	d160
rs56263114	2q13	113215796	1.2e-06	ZC3H6,RGPD8,RGPD5,TTL,POLR1B,CHCHD5	1	2	113215796	113218247	d218
rs34190762	2p24.2	18730954	1.24e-06	RDH14,NT5C1B-RDH14,NT5C1B	1	3	18712240	18730954	d372
rs3792094	2q37.1	234243150	1.27e-06	INPP5D,ATG16L1,SCARNA5,SCARNA6,SAG,DGKD,USP40	1	1	234243150	234243150	d206
rs4076844	2q24.2	160957626	1.3e-06	PLA2R1,ITGB6	1	4	160955722	160957846	d195
rs62153479	2q11.2	102180241	1.33e-06	RFX8,MAP4K4	1	1	102180241	102180241	d85
rs871458	2p24.2	17568267	1.34e-06	RAD51AP2	1	1	17568267	17568267	d346
rs116010812	2p25.1	11046593	1.39e-06	ATP6V1C2,PDIA6,LOC101929733,KCNF1	1	1	11046593	11046593	d190
rs10496123	2p14	65309296	1.43e-06	LOC400958,SLC1A4,CEP68,RAB1A,ACTR2	1	1	65309296	65309296	d350
rs13020806	2q14.3	125516421	1.43e-06	CNTNAP5	1	1	125516421	125516421	d102
rs57006859	2q14.1	115219076	1.46e-06	DPP10	1	2	115217396	115219076	d102
rs77070836	2q36.3	227047260	1.49e-06	LOC646736	1	1	227047260	227047260	d206
rs58614325	2p23.1	30086375	1.5e-06	ALK	1	1	30086375	30086375	d85
rs17438046	2q24.3	165778753	1.55e-06	COBLL1,LOC101929633,SLC38A11	1	2	165771389	165778753	d103
rs13391723	2q32.2	191330162	1.56e-06	HIBCH,INPP1,MFSD6,TMEM194B	1	1	191330162	191330162	d59
rs2565654	2p22.2	38109292	1.59e-06	LINC00211,RMDN2,RMDN2-AS1	1	2	38109292	38110077	d8
rs11694035	2p16.3	52404178	1.63e-06		1	2	52404178	52407177	d85
rs62138385	2p12	82393151	1.64e-06		1	2	82393151	82394276	d364
rs56271842	2q12.2	106129635	1.66e-06	FHL2,LOC285000	1	1	106129635	106129635	d86
rs201132973	2q36.3	227669914	1.67e-06	MIR5702,IRS1,RHBDD1	1	1	227669914	227669914	d159
rs34155022	2q12.3	108890798	1.76e-06	SULT1C3,SULT1C2,SULT1C2P1,SULT1C4	1	1	108890798	108890798	d529
rs62117055	2p24.3	16620746	1.76e-06	FAM49A	1	1	16620746	16620746	d487
rs13058767	3q13.31	116840077	1.32e-07		10	1	116840077	116840077	d355
rs115290401	3q22.3	136611972	5.58e-08	STAG1,SLC35G2,NCK1-AS1,NCK1,IL20RB,MSL2,PCCB	9	6	136037742	136611972	d229
rs113224566	3p22.1	42965768	3.34e-07	HIGD1A,ACKR2,CYP8B1,ZNF662,KRBOX1,FAM198A,POMGNT2	9	2	42965768	42996505	d359
rs9985441	3p12.1	86054857	6.96e-08	CADM2,CADM2-AS2	8	6	85819412	86055131	d228
rs731653	3q13.31	115425145	1.54e-07	GAP43,LSAMP	5	5	115409625	115434313	d67
rs9867896	3q26.2	169209276	3.86e-07	MECOM	5	3	169208035	169210113	d376
rs4688573	3p14.1	65495448	1.84e-07	MAGI1	4	11	65440415	65508201	d185
rs112314746	3q13.13	108531829	2.26e-07	DZIP3,RETNLB,TRAT1,GUCA1C,MORC1	4	5	108489443	108540359	d549
rs73088790	3p21.1	52314663	2.68e-07	POC1A,ALAS1,TLR9,TWF2,PPM1M,WDR82,MIRLET7G,GLYCTK,MIR135A1,DNAH1,BAP1,PHF7	4	1	52314663	52314663	d406
rs4416407	3p14.1	65995747	3.34e-07	MAGI1,MAGI1-AS1,SLC25A26	4	11	65992808	66005660	d2
rs35501035	3q26.32	178320006	3.2e-07	LINC01014,KCNMB2	3	2	178320006	178323314	d533
rs13066364	3q24	148884546	6.94e-07	GYG1,HLTF,HLTF-AS1,HPS3,CP,TM4SF18	3	6	148825655	148899175	d112
rs76580213	3q22.1	130478834	1.55e-06	COL6A6,PIK3R4,ATP2C1	3	1	130478834	130478834	d181
rs35581896	3q13.11	105561940	7.09e-08	CBLB	2	3	105449070	105561940	d530
rs2581191	3p24.1	27928036	1.36e-07		2	7	27924419	27934722	d530
rs2712423	3q21.3	128290938	2.85e-07	DNAJB8,DNAJB8-AS1,GATA2,LOC90246,C3orf27,RPN1	2	1	128290938	128290938	d174
rs192921759	3p14.1	69360284	3.51e-07	FRMD4B	2	1	69360284	69360284	d229
rs74465840	3q13.11	104767217	3.6e-07		2	10	104757781	104797832	d158
rs2421830	3q26.2	169554129	3.64e-07	TERC,ACTRT3,MYNN,LRRC34,LRRIQ4,LRRC31,SAMD7,LOC100128164,SEC62	2	10	169552381	169580157	d329
rs1354398	3p26.1	6128967	4.62e-07		2	1	6128967	6128967	d334
rs28465082	3p22.3	35004900	5.18e-07	LOC101928135	2	3	35004900	35019950	d534
rs56142500	3q29	196184358	5.93e-07	TCTEX1D2,TM4SF19-TCTEX1D2,TM4SF19,UBXN7,RNF168,C3orf43,WDR53,FBXO45	2	4	196183257	196186327	d463
rs6800173	3p22.2	37891706	7.12e-07	ITGA9,ITGA9-AS1,CTDSPL,MIR26A1,VILL	2	2	37884384	37891706	d349
rs6796315	3p26.1	7012809	8.45e-07	GRM7	2	1	7012809	7012809	d95
rs28646228	3p14.1	66045086	8.66e-07	MAGI1,MAGI1-AS1,SLC25A26	2	20	66043792	66049888	d12
rs78479904	3p22.3	36420809	9.32e-07	STAC	2	1	36420809	36420809	d211
rs1729963	3q11.2	98297057	9.77e-07	OR5K1,OR5K2,CLDND1,GPR15,CPOX,ST3GAL6-AS1	2	2	98297057	98299365	d193
3:192962257:G:GT	3q29	192962257	1.01e-06	HRASLS,MGC2889,ATP13A5	2	1	192962257	192962257	d191
rs116705081	3q24	144919004	1.07e-06		2	2	144888396	144919004	d154
rs150052545	3p24.2	24860369	1.26e-06		2	1	24860369	24860369	d333
rs144707157	3q13.12	106782277	1.33e-06	LINC00882	2	1	106782277	106782277	d27
rs6779672	3q25.1	149225882	1.39e-06	TM4SF1,TM4SF1-AS1,TM4SF4,WWTR1,TM4SF18	2	3	149181715	149225882	d206
rs148998666	3q26.33	180199336	1.56e-06	TTC14,CCDC39	2	2	180199336	180202180	d252
rs150041206	3p24.3	20111954	1.63e-06	EFHB,RAB5A,PP2D1,KAT2B,SGOL1,SGOL1-AS1	2	1	20111954	20111954	d448
rs141687806	3q12.2	100810973	6.83e-07	ABI3BP,IMPG2	1	1	100810973	100810973	d511
rs35996842	3q26.32	178258930	8.17e-07	LINC01014,KCNMB2	1	11	178238319	178259116	d529
rs2888101	3p24.1	29504294	1.15e-06	RBMS3	1	5	29504294	29510771	d331
rs75991338	3q13.31	115997829	1.16e-06	LSAMP,LSAMP-AS1	1	1	115997829	115997829	d529
rs7611592	3q29	194227880	1.23e-06	LRRC15,GP5,ATP13A3,LINC00884,TMEM44-AS1,TMEM44,LSG1	1	1	194227880	194227880	d342
rs183763331	3p22.1	40663562	1.27e-06	ZNF619,ZNF620,ZNF621	1	1	40663562	40663562	d84
rs12633295	3p22.1	40335292	1.28e-06	MYRIP,EIF1B-AS1,EIF1B,ENTPD3,ENTPD3-AS1	1	2	40334621	40335292	d57
rs35438293	3q26.33	181225861	1.3e-06	SOX2-OT	1	1	181225861	181225861	d94
rs57750225	3q23	138761728	1.31e-06	FOXL2,C3orf72,PRR23A,PRR23B,PRR23C,BPESC1,PISRT1	1	3	138737555	138806956	d205
rs76879991	3q29	197722734	1.33e-06	LRCH3,IQCG,RPL35A,LMLN,ANKRD18DP	1	1	197722734	197722734	d466
rs112451001	3q26.2	170029190	1.35e-06	PHC3,PRKCI,SKIL,CLDN11,MIR6828,SLC7A14	1	2	170008652	170029190	d81
rs9875877	3p14.1	64716603	1.36e-06	ADAMTS9,LOC101929335,ADAMTS9-AS2,MIR548A2	1	1	64716603	64716603	d357
rs9844932	3p24.1	29668198	1.41e-06	RBMS3	1	1	29668198	29668198	d177
rs13072734	3p26.1	6742117	1.47e-06	LOC101927347	1	1	6742117	6742117	d367
rs11926005	3q21.3	126224349	1.53e-06	KLF15,CCDC37-AS1,CCDC37,ZXDC,UROC1,CHST13,C3orf22,TXNRD3NB,TXNRD3	1	1	126224349	126224349	d154
rs13071953	3q11.1	93738694	1.53e-06	PROS1,ARL13B,STX19,DHFRL1,NSUN3	1	1	93738694	93738694	d173
rs11426140	3q25.2	153011938	1.57e-06	RAP2B	1	1	153011938	153011938	d509
rs77979160	3p24.3	19425940	1.61e-06	KCNH8,MIR4791	1	1	19425940	19425940	d362
rs78568224	3p12.2	79892102	1.63e-06	ROBO1	1	1	79892102	79892102	d358
rs4687792	3p21.2	51978640	1.64e-06	IQCF4,IQCF3,IQCF2,IQCF5-AS1,IQCF5,IQCF1,RRP9,PARP3,GPR62,PCBP4,ABHD14B,ABHD14A,ABHD14A-ACY1,ACY1,RPL29,DUSP7,LINC00696,POC1A	1	1	51978640	51978640	d510
rs472103	3q26.31	173122492	1.69e-06	NLGN1	1	1	173122492	173122492	d228
rs2811488	3q21.3	128336517	1.7e-06	DNAJB8-AS1,GATA2,LOC90246,C3orf27,RPN1,RAB7A	1	1	128336517	128336517	d8
rs143395401	3q26.32	176281854	1.72e-06	LINC01208	1	1	176281854	176281854	d100
rs9870123	3p24.1	29018088	1.76e-06		1	1	29018088	29018088	d13
rs867805	3q21.2	124909866	1.77e-06	HEG1,SLC12A8,MIR5092,ZNF148	1	1	124909866	124909866	d534
rs6762197:108118814:A:T	3q13.13	108118814	1.79e-06	HHLA2,MYH15,KIAA1524	1	1	108118814	108118814	d5
rs2198316	4q27	122094673	7.01e-07	NDNF,TNIP3	8	1	122094673	122094673	d174
rs6817642	4q34.3	182422645	3.56e-07		5	2	182422645	182422777	d134
rs74740926	4q28.3	138348512	8.28e-07	PCDH18	5	1	138348512	138348512	d26
rs114296856	4q21.23	85702222	4.64e-07	CDS1,WDFY3	4	1	85702222	85702222	d509
rs2667093	4q31.21	142964102	5.28e-07	INPP4B	4	5	142963803	142982398	d12
rs76414026	4q31.3	151624300	8.97e-08	LRBA,MAB21L2	3	2	151511535	151624300	d109
rs75161767	4q34.3	181934069	1.49e-07	LINC00290	3	1	181934069	181934069	d88
rs188427315	4q35.1	185535100	2.9e-07	IRF2,CASP3,PRIMPOL,CENPU,ACSL1,SLED1,LOC731424,MIR3945	3	5	185535100	185655676	d111
rs10682007	4q28.2	130258038	5.48e-07		3	1	130258038	130258038	d198
rs7669883	4q35.1	186660076	1.14e-06	SORBS2	3	1	186660076	186660076	d96
rs17047138	4q32.3	166874851	3.09e-07	TLL1	2	1	166874851	166874851	d338
rs78232212	4q13.1	62823048	6.9e-07	LPHN3,LOC101927186	2	1	62823048	62823048	d341
rs6536449	4q32.1	160554434	7.81e-07		2	6	160530484	160557967	d512
rs62312966	4q12	58166862	1.63e-06	IGFBP7-AS1	2	1	58166862	58166862	d16
rs7695677	4p16.1	7680090	1.16e-07	SORCS2,AFAP1-AS1,AFAP1	1	3	7680090	7681702	d326
rs13118101	4q28.1	128009348	2.61e-07		1	6	128009348	128097963	d92
rs12503261	4q31.3	154421195	3.57e-07	MND1,KIAA0922	1	13	154419456	154432482	d340
rs74552733	4q28.3	137903528	4.41e-07		1	2	137898198	137903528	d208
rs6833345	4q24	106541166	4.64e-07	PPA2,ARHGEF38,ARHGEF38-IT1,INTS12,GSTCD	1	7	106527896	106547791	d4
rs79102172	4q32.2	163948181	7.65e-07	NAF1	1	1	163948181	163948181	d477
rs10003829	4q13.1	64833902	8.65e-07		1	9	64792716	64848123	d189
rs113724912	4p13	42359738	9.06e-07	SHISA3,ATP8A1	1	1	42359738	42359738	d555
rs5861995:132289705:CA:C	4q28.3	132289705	9.38e-07		1	2	132289705	132300566	d328
rs6532565	4q22.3	96482246	1.05e-06	UNC5C	1	1	96482246	96482246	d555
rs72721456	4q35.2	189798944	1.12e-06		1	1	189798944	189798944	d336
rs73017299	4q35.2	190775544	1.19e-06	FRG1	1	8	190772726	190779748	d21
rs7693758	4q13.1	63688699	1.24e-06		1	2	63685096	63688699	d357
rs77183515	4q27	120837327	1.31e-06	LOC101927007,MAD2L1	1	1	120837327	120837327	d547
rs886329	4q24	105157058	1.37e-06		1	1	105157058	105157058	d334
rs10712266	4p13	41785349	1.39e-06	LIMCH1,PHOX2B,LINC00682	1	1	41785349	41785349	d223
rs11722797	4q26	114521840	1.42e-06	CAMK2D	1	1	114521840	114521840	d102
rs72642186	4q12	59007638	1.42e-06		1	1	59007638	59007638	d346
rs1866943	4q26	115862309	1.45e-06	NDST4	1	1	115862309	115862309	d342
rs1863782	4q32.3	167914437	1.48e-06	SPOCK3	1	1	167914437	167914437	d182
rs36026751	4q24	106767532	1.51e-06	INTS12,GSTCD,NPNT	1	1	106767532	106767532	d186
rs2097966	4q25	111251437	1.55e-06	ELOVL6,ENPEP	1	1	111251437	111251437	d170
rs72688715	4q28.2	130194178	1.56e-06		1	1	130194178	130194178	d206
rs149383721	4q25	111798971	1.61e-06		1	2	111798258	111798971	d7
rs150560711	4q32.1	158813911	1.74e-06		1	1	158813911	158813911	d481
rs17037102	4q25	107845794	1.77e-06	DKK2	1	1	107845794	107845794	d4
rs2721011	5p15.33	390761	1.21e-07	SDHA,LOC102467073,PDCD6,AHRR,C5orf55,EXOC3,PP7080,SLC9A3,MIR4456,PLEKHG4B,LRRC14B,CCDC127	9	25	313582	403286	d223
rs152692	5q11.2	58170563	9.4e-07	RAB3C,PDE4D	8	10	58157261	58171932	d360
rs35250429	5q15	92336550	7.89e-08		7	3	92269214	92336550	d198
rs34846348	5q31.1	133089315	5.34e-08	FSTL4	6	2	133089315	133090158	d216
rs72741041	5p13.3	29011440	1.51e-07	LSP1P3,LOC101929645	6	3	28847565	29022549	d73
rs1116840	5q22.3	113193148	5.24e-07		6	1	113193148	113193148	d358
rs1432913	5q32	147899192	5.2e-08	LOC102546294,FBXO38,HTR4,SPINK9	4	43	147866665	147958263	d94
rs17470137	5q23.2	122531347	1.45e-07	PRDM6,CEP120,SNX24,PPIC	4	4	122484289	122550646	d105
rs10039529	5q14.2	81877612	2.66e-07		4	5	81835070	81877612	d437
rs2934530	5p15.33	2950790	3.55e-07		4	1	2950790	2950790	d193
rs59467739	5p14.2	24281521	6.44e-07	CDH10	4	2	24281521	24355439	d209
rs452853	5q13.3	73679385	6.7e-08	LOC102503429,LOC101929082	3	9	73677054	73681082	d353
rs6870395	5q23.2	123863134	1.43e-07	ZNF608	3	1	123863134	123863134	d83
rs4704846	5q33.3	156513344	2.73e-07	TIMD4,HAVCR1,HAVCR2,MED7,FAM71B,ITK	3	3	156506352	156514453	d94
rs57095288	5q11.2	51521127	2.92e-07		3	1	51521127	51521127	d134
rs12653958	5p15.33	4032849	8.01e-07		3	9	4007094	4033785	d72
rs16876031	5p15.32	5707688	8.27e-07		3	8	5693886	5709301	d498
rs2871958:155890891:A:C	5q33.3	155890891	1.1e-06	SGCD	3	1	155890891	155890891	d363
rs112320843	5p14.3	21694235	3.72e-07	GUSBP1,CDH12	2	1	21694235	21694235	d189
rs6891033	5q33.2	155694709	3.87e-07	SGCD	2	22	155678532	155713693	d561
rs150164614	5p15.31	9675248	3.93e-07	SEMA5A,SNHG18,SNORD123,TAS2R1,LOC285692,CTD-2201E9.1	2	8	9646659	9693955	d330
rs201364185	5p14.1	24662739	4.03e-07	CDH10	2	1	24662739	24662739	d154
rs6864296	5q23.1	120755200	8.02e-07	LOC102467226	2	3	120755200	120864126	d230
rs876285	5q35.1	168559167	1.01e-06	SLIT3,CTB-174D11.1,MIR585	2	1	168559167	168559167	d463
rs4289583	5p13.2	38152044	1.21e-06	EGFLAM,EGFLAM-AS4	2	2	38151763	38152044	d486
rs192040712	5q21.3	107717464	2.36e-07	FBXL17	1	1	107717464	107717464	d529
rs62364317	5q13.3	76662767	3.01e-07	PDE8B,WDR41	1	3	76662767	76712478	d7
rs148070313	5q11.2	53058852	3.59e-07	NDUFS4,ARL15	1	1	53058852	53058852	d527
rs72777204	5q14.3	88909208	4.62e-07		1	3	88893212	88909208	d515
rs6872094	5q33.3	156064892	6.34e-07	SGCD	1	1	156064892	156064892	d178
rs155060	5q15	95971496	6.9e-07	CAST,ERAP1	1	2	95966477	95971496	d92
rs79061575	5q15	94738411	7.6e-07	MCTP1,FAM81B,TTC37	1	1	94738411	94738411	d561
rs31880	5p15.2	11419181	9.05e-07	CTNND2	1	1	11419181	11419181	d26
rs11954761	5q23.2	122899027	9.42e-07	CEP120,CSNK1G3	1	1	122899027	122899027	d534
rs10940225	5q11.2	51378953	9.57e-07		1	4	51378953	51396208	d156
rs148448949	5q23.1	119630370	1.05e-06		1	2	119572541	119630370	d175
rs72712979	5p15.33	2273017	1.08e-06	LOC100506858	1	1	2273017	2273017	d496
rs10069511	5q33.1	151637452	1.09e-06	CTB-12O2.1,NMUR2	1	9	151586899	151652025	d328
rs34652287	5q35.3	178701539	1.1e-06	ADAMTS2	1	1	178701539	178701539	d541
rs117307526	5q31.2	139360047	1.19e-06	PSD2,NRG2,LINC01024,PURA,IGIP	1	1	139360047	139360047	d480
rs56175207	5q15	95357371	1.33e-06	ELL2,MIR583	1	1	95357371	95357371	d100
rs201217775	5p13.1	39039421	1.36e-06	OSMR,RICTOR,FYB	1	3	39039421	39046099	d4
rs71629090	5p13.3	32519881	1.4e-06	ZFR,SUB1	1	2	32511399	32519881	d81
rs462483	5q12.3	66348322	1.43e-06	MAST4,LOC101928794,CD180	1	2	66346791	66348322	d344
rs184165179	5p15.2	11265856	1.47e-06	CTNND2	1	1	11265856	11265856	d510
rs1186995	5q33.3	157281409	1.54e-06	THG1L,LSM11,CLINT1	1	1	157281409	157281409	d57
rs116829224	5p15.32	6258487	1.55e-06	FLJ33360,MED10	1	1	6258487	6258487	d341
rs12517414	5q13.2	72558077	1.68e-06	TMEM171,TMEM174	1	1	72558077	72558077	d160
rs2279949	5q35.1	169761661	1.72e-06	LINC01187,C5orf58,LCP2,LOC257358,KCNIP1,KCNMB1,CTD-2270F17.1	1	1	169761661	169761661	d543
rs7726296	5q22.2	112385004	1.73e-06	REEP5,DCP2,MCC	1	1	112385004	112385004	d449
rs5867661	5p12	44342614	1.76e-06	FGF10,FGF10-AS1	1	1	44342614	44342614	d204
rs9453413	6q12	66521591	1.47e-07	EYS,SLC25A51P1	10	1	66521591	66521591	d372
rs346320	6q14.1	80583975	3.33e-07	RNY4,C6orf7,ELOVL4,TTK	7	10	80583474	80617909	d335
rs12661982	6q21	114389207	7.64e-07	FLJ34503,HDAC2,HS3ST5	7	15	114375247	114392821	d250
rs115333482	6q14.2	83932638	6.05e-07	DOPEY1,PGM3,RWDD2A,ME1	6	10	83932019	83950263	d373
rs79210821	6q27	169422665	5.2e-08		4	2	169422665	169446014	d478
rs3823192	6p25.1	6180247	1.05e-07	F13A1	3	5	6179251	6182082	d2
rs2499900	6q25.1	151629708	2.64e-07	AKAP12,ZBTB2,RMND1,C6orf211	3	2	151629019	151629708	d349
rs373773761	6q11.1	62099775	3.94e-07		3	1	62099775	62099775	d366
rs7749370	6p12.1	56325517	5.62e-07	RNU6-71P,DST	3	1	56325517	56325517	d508
rs35233923	6p21.31	34979125	2.53e-07	UHRF1BP1,TAF11,ANKS1A,TCP11	2	1	34979125	34979125	d16
rs9472752	6p24.1	12864134	2.98e-07	PHACTR1	2	7	12850534	12903957	d349
rs80298218	6q27	168414166	3.06e-07	MLLT4,HGC6.3,KIF25-AS1,KIF25,FRMD1	2	1	168414166	168414166	d72
rs73755928	6q15	92096517	3.97e-07	MIR4643	2	2	92096517	92115013	d511
rs71563796	6q25.3	158609203	4.68e-07	SYNJ2,SERAC1,GTF2H5,TULP4	2	1	158609203	158609203	d559
rs4960302	6p25.3	788882	5.43e-07	EXOC2,HUS1B,LOC101927691	2	4	788169	790302	d104
rs3907684	6p12.1	54596236	5.49e-07	FAM83B	2	8	54584702	54615504	d329
rs146741407	6q22.33	128926965	5.66e-07	PTPRK	2	1	128926965	128926965	d352
rs150612265	6q25.1	149070166	5.74e-07	UST	2	1	149070166	149070166	d231
rs9369458	6p21.1	44116993	5.85e-07	C6orf223,MRPL14,TMEM63B,CAPN11,SLC29A1,HSP90AB1,SLC35B2,MIR4647,NFKBIE,TMEM151B,TCTE1,AARS2	2	4	44116993	44121214	d70
rs13217433	6p25.1	6075475	6.18e-07	NRN1,F13A1	2	2	6058587	6075475	d165
rs7760317	6q12	69132643	7.15e-07		2	3	69132475	69138091	d466
rs7758118	6q27	166663862	8.11e-07	T,PRR18,SFT2D1,LOC100289495,MPC1	2	4	166663862	166666229	d85
rs9341865	6q14.1	81960107	9.2e-07		2	1	81960107	81960107	d350
rs141392959	6p22.3	22816907	9.76e-07		2	8	22784528	22816927	d154
rs62434819	6q25.3	156504546	1.12e-06		2	1	156504546	156504546	d192
rs62387430	6p23	13804595	1.14e-06	RANBP9,MCUR1,RNF182	2	3	13804595	13845669	d337
rs4460242	6q21	110217649	1.17e-06	FIG4,GPR6	2	9	110207354	110231998	d223
rs13207538	6p22.3	15681848	1.23e-06	DTNBP1,JARID2	2	2	15508268	15681848	d17
rs34565805	6q13	75419448	1.27e-06	LOC101928516	2	1	75419448	75419448	d478
rs55736358	6q27	170164121	1.37e-06	WDR27,C6orf120,PHF10,TCTE3,ERMARD,LINC00242,LINC00574	2	1	170164121	170164121	d14
rs3957316	6p21.1	45872330	1.62e-06	CLIC5	2	1	45872330	45872330	d84
rs9458971	6q25.3	158386549	8.8e-08	SNX9,SYNJ2,SYNJ2-IT1,SERAC1	1	22	158376369	158394462	d345
rs511303	6q22.1	116770100	5.76e-07	DSE,FAM26F,TRAPPC3L,FAM26E,FAM26D,RWDD1	1	1	116770100	116770100	d528
rs148812685	6q13	73765182	7.26e-07	KCNQ5,MIR4282,KCNQ5-AS1	1	3	73765182	73773150	d230
rs524159	6p24.2	11554181	7.76e-07	TMEM170B,NEDD9	1	3	11492040	11554181	d156
rs115511710	6q25.1	151965872	8.15e-07	CCDC170,ESR1	1	1	151965872	151965872	d190
rs190672498	6q26	161268703	1.01e-06	PLG,MAP3K4	1	1	161268703	161268703	d533
rs11963372	6p21.2	36687748	1.1e-06	SRSF3,MIR3925,PANDAR,CDKN1A,RAB44,CPNE5,PPIL1	1	1	36687748	36687748	d214
rs150556697	6q23.3	136232652	1.1e-06	PDE7B	1	1	136232652	136232652	d484
rs4296859	6q14.1	77286870	1.19e-06		1	1	77286870	77286870	d338
rs62433644	6q27	169553565	1.2e-06	THBS2	1	1	169553565	169553565	d547
rs141414977	6p22.2	26316118	1.22e-06	HIST1H2BD,HIST1H2BE,HIST1H4D,HIST1H3D,HIST1H2AD,HIST1H2BF,HIST1H4E,HIST1H2BG,HIST1H2AE,HIST1H3E,HIST1H1D,HIST1H4F,HIST1H4G,HIST1H3F,HIST1H2BH,HIST1H3G,HIST1H2BI,HIST1H4H,BTN3A2,BTN2A2,BTN3A1,BTN2A3P,BTN3A3,BTN2A1	1	1	26316118	26316118	d84
rs13214562	6q16.1	94762497	1.35e-06		1	1	94762497	94762497	d177
rs117077066	6q22.33	129803080	1.4e-06	LAMA2,ARHGAP18	1	1	129803080	129803080	d1
rs1532988	6q21	106230557	1.45e-06		1	3	106227939	106240162	d73
6:167453519:AT:ATTT	6q27	167453519	1.49e-06	RPS6KA2-AS1,RNASET2,MIR3939,FGFR1OP,CCR6,GPR31,TCP10L2	1	1	167453519	167453519	d250
rs75525934	6q13	75330630	1.68e-06	LOC101928516	1	1	75330630	75330630	d185
rs116929779	6q21	108477930	1.7e-06	OSTM1,NR2E1,SNX3,LACE1	1	1	108477930	108477930	d170
rs79345415	6p21.1	42188919	1.78e-06	TAF8,C6orf132,GUCA1A,GUCA1B,MRPS10,TRERF1	1	1	42188919	42188919	d523
rs57990531	6q22.31	119047997	1.79e-06	CEP85L,LOC100287632,MCM9	1	1	119047997	119047997	d85
rs76423461	7q36.3	157637992	6.17e-07	PTPRN2,LOC100506585	8	1	157637992	157637992	d200
rs10046532	7p14.3	30971322	8.14e-08	INMT-FAM188B,FAM188B,AQP1,GHRHR,ADCYAP1R1	7	17	30971322	30997193	d110
rs28398467	7p21.3	12989838	2.81e-07		6	4	12973616	12989838	d190
rs6960919	7q11.23	72786002	1.48e-07	NCF1B,NSUN5,TRIM50,FKBP6,FZD9,BAZ1B,LOC100093631,GTF2IP1,BCL7B	5	60	72748888	72801939	d94
rs34816321	7q22.1	98289027	1.19e-07	NPTX2	4	1	98289027	98289027	d67
rs145537927	7p12.1	51958842	2.88e-07		4	21	51958842	51988932	d229
rs2111845	7q36.3	155314619	7.58e-07	EN2,CNPY1,RBM33	4	3	155311469	155328263	d450
rs6970200	7p15.3	21323073	1.1e-06	SP4	4	2	21270173	21323073	d199
7:73003554:T:TTTA	7q11.23	73003554	5.88e-07	BAZ1B,BCL7B,TBL2,MLXIPL,VPS37D,DNAJC30,WBSCR22,STX1A,MIR4284,LINC00035,ABHD11	3	1	73003554	73003554	d117
rs62450411	7p15.3	24425786	7.83e-07	NPY	3	4	24425569	24426292	d437
rs150406071	7p21.3	10543145	1.58e-06		3	1	10543145	10543145	d457
rs76232520	7q11.22	68419521	3.48e-07		2	2	68419521	68419890	d73
rs72586392	7p14.1	42055499	3.93e-07	GLI3	2	1	42055499	42055499	d120
rs3094901	7q11.22	69937950	8.39e-07	AUTS2	2	3	69935641	69940751	d13
rs201058478	7q31.1	113748550	9.19e-07	FOXP2	2	1	113748550	113748550	d335
rs6977112	7q33	134030156	9.66e-07	LRGUK,SLC35B4,AKR1B1	2	1	134030156	134030156	d366
rs205740	7q32.3	130662724	1.05e-06	MIR29A,MIR29B1,LINC-PINT,LOC100506860,MKLN1	2	1	130662724	130662724	d533
rs4401748	7p14.3	33883437	1.57e-06	BMPER	2	2	33883437	33899213	d5
rs7806284	7q21.11	81150531	4.79e-07		1	5	81148786	81157463	d92
7:111249323:C:T	7q31.1	111249323	5.55e-07	IMMP2L,DOCK4	1	4	111249323	111249337	d88
rs2557306	7p21.1	18489648	5.92e-07	HDAC9	1	1	18489648	18489648	d170
rs6460242	7q11.21	64830692	6.31e-07	LOC441242,ZNF92	1	58	64830692	64909213	d70
rs144196825	7p21.3	8653419	7.02e-07	NXPH1	1	1	8653419	8653419	d190
rs57263220	7q32.1	129010858	1.06e-06	AHCYL2,STRIP2,SMKR1	1	1	129010858	129010858	d73
rs1110074	7q34	141210054	1.12e-06	TMEM178B,AGK,KIAA1147	1	2	141210054	141210207	d103
rs113256152	7q21.12	88159047	1.2e-06		1	1	88159047	88159047	d12
rs6962219	7q21.13	90827630	1.22e-06	CDK14,FZD1	1	1	90827630	90827630	d91
rs10258705	7q31.1	108487135	1.3e-06	C7orf66	1	1	108487135	108487135	d90
rs836536	7p22.1	6475091	1.32e-06	FAM220A,RAC1,DAGLB,KDELR2,GRID2IP,ZDHHC4	1	1	6475091	6475091	d561
rs55907348	7q36.1	151244972	1.37e-06	WDR86,WDR86-AS1,CRYGN,MIR3907,RHEB,PRKAG2	1	1	151244972	151244972	d550
rs2363830	7q34	140231006	1.41e-06	SLC37A3,RAB19,MKRN1,DENND2A,ADCK2	1	1	140231006	140231006	d208
rs138854780	7p21.3	10361421	1.48e-06		1	1	10361421	10361421	d355
rs10251054	7p21.3	11911323	1.53e-06	THSD7A	1	1	11911323	11911323	d83
rs200687371	7q33	135425722	1.53e-06	NUP205,C7orf73,SLC13A4,FAM180A	1	1	135425722	135425722	d89
rs2252397	7q34	140225750	1.59e-06	SLC37A3,RAB19,MKRN1,DENND2A,ADCK2	1	1	140225750	140225750	d102
rs2373849	7q36.1	150398303	1.7e-06	GIMAP4,GIMAP6,GIMAP2,GIMAP1,GIMAP1-GIMAP5,GIMAP5,TMEM176B,TMEM176A	1	1	150398303	150398303	d160
rs148511251	7q11.23	75158915	1.72e-06	TRIM74,TRIM73,NSUN5P1,POM121C,SPDYE5,PMS2P3,HIP1	1	2	75158915	75159390	d547
rs17168971	7p21.2	15714418	1.76e-06	AGMO,MEOX2,LOC101927524	1	1	15714418	15714418	d21
rs118134256	7p22.1	4909595	1.78e-06	FOXK1,AP5Z1,MIR4656,RADIL,PAPOLB,MMD2,RNF216P1	1	1	4909595	4909595	d173
rs142652910	7p15.3	24357405	1.82e-06	NPY	1	1	24357405	24357405	d94
rs36163735	8q13.3	71420086	2.75e-07	NCOA2,LOC101926892,TRAM1,LOC286190,LACTB2,XKR9	8	18	71419824	71436375	d227
rs28714282	8p11.22	38742856	8.13e-08	TACC1,PLEKHA2,HTRA4,TM2D2,ADAM9	6	9	38635476	38745365	d99
rs72715721	8q24.13	122609028	2.23e-07	HAS2,HAS2-AS1	6	11	122601353	122613429	d358
rs7844470	8q24.3	144139875	1.81e-07	CYP11B2,LOC100133669,CDC42P3,LY6E,C8orf31,LY6H,GPIHBP1,ZFP41,GLI4	4	12	144137105	144209298	d90
rs12114801	8q22.1	97611586	3.64e-07	SDC2,CPQ	4	5	97596673	97611586	d62
rs10113066	8q21.11	77104817	4.74e-07		4	2	77104578	77104817	d405
rs16939344	8q21.11	77641136	9.97e-08	ZFHX4-AS1,ZFHX4	3	54	77630052	77695732	d92
rs73199985	8p22	18629606	1.12e-07	PSD3	3	1	18629606	18629606	d90
rs6470311	8q24.13	125898906	2.77e-07	LINC00964,ZNF572,SQLE,KIAA0196,NSMCE2	3	6	125895212	126103977	d481
rs13278473	8q22.3	103297022	3.74e-07	RRM2B,UBR5	3	13	103289920	103413210	d185
8:48186066:C:T	8q11.21	48186066	5.55e-07	LOC100287846,SPIDR,CEBPD,PRKDC,MCM4,UBE2V2	3	5	48186066	48909724	d192
rs58117283	8q21.3	87069074	6.98e-07	PSKH2,ATP6V0D2	3	3	87069074	87072821	d192
rs2318345	8q24.3	139901178	1.19e-06	COL22A1	3	1	139901178	139901178	d15
rs35208512	8q12.3	63843391	5.04e-07	NKAIN3,UG0898H09,GGH,TTPA,YTHDF3-AS1,YTHDF3	2	41	63782773	64043078	d535
rs370296188	8q12.3	65437673	9.38e-07	MIR124-2HG,MIR124-2,LOC401463,BHLHE22,CYP7B1	2	1	65437673	65437673	d497
rs17064544	8p23.3	1988453	9.62e-07	ARHGEF10,KBTBD11,MYOM2,MIR7160	2	4	1984349	1990727	d211
rs4909805	8q24.23	139548374	1.01e-06	FAM135B,COL22A1	2	1	139548374	139548374	d371
rs7006807	8q24.21	130432856	1.43e-06		2	1	130432856	130432856	d173
rs79289920	8p23.2	5026351	1.73e-07		1	1	5026351	5026351	d96
rs12548495	8q24.3	142728609	1.96e-07		1	3	142728609	142731551	d186
rs7461647	8p23.3	2103634	4.41e-07	KBTBD11,MYOM2,MIR7160	1	1	2103634	2103634	d89
rs189172866	8q13.3	73536553	6.41e-07	KCNB2,LOC101926908	1	1	73536553	73536553	d343
rs11775187	8p23.3	1797767	6.88e-07	DLGAP2,CLN8,MIR596,ARHGEF10,KBTBD11	1	1	1797767	1797767	d369
rs75143565	8p21.2	24893035	7.06e-07	NEFM,NEFL,MIR6841,DOCK5	1	1	24893035	24893035	d94
rs7817131	8p22	14820595	9.79e-07	SGCZ,MIR383	1	2	14820595	14823912	d251
rs2552269	8p23.2	6017670	1.08e-06		1	2	6015709	6017670	d339
rs12675615	8p21.2	25980961	1.1e-06	EBF2	1	4	25979005	25980961	d337
rs10103695	8p23.3	1020625	1.29e-06	ERICH1-AS1	1	2	1020625	1020744	d352
8:120173242:C:T	8q24.12	120173242	1.34e-06	COLEC10,MAL2	1	1	120173242	120173242	d98
rs16938719	8q21.11	74672615	1.36e-06	STAU2,UBE2W	1	1	74672615	74672615	d352
rs13281992	8p23.1	11309294	1.38e-06	MTMR9,SLC35G5,TDH,C8orf12,FAM167A,BLK,LINC00208	1	1	11309294	11309294	d175
rs145953693	8p23.3	1712607	1.46e-06	DLGAP2,DLGAP2-AS1,CLN8,MIR596,ARHGEF10	1	1	1712607	1712607	d503
rs6530882	8p22	15361179	1.73e-06	TUSC3	1	1	15361179	15361179	d67
rs16904370	8q24.22	131848378	1.74e-06	ADCY8	1	1	131848378	131848378	d52
rs17676060	8q24.23	139763000	1.75e-06	COL22A1	1	1	139763000	139763000	d100
rs8190951	8p12	30566010	1.75e-06	RBPMS,GTF2E2,SMIM18,GSR,UBXN8,PPP2CB,TEX15	1	2	30559234	30566010	d498
rs12350659	9q34.11	132423168	1.19e-07	LINC00963,NTMT1,C9orf50,ASB6,PRRX2,PTGES,TOR1B	18	1	132423168	132423168	d181
rs80354235	9q21.32	86835059	6.54e-08	LOC101927575,SLC28A3	13	5	86821463	86840636	d253
9:92936468:CT:C	9q22.2	92936468	5.23e-07	LOC286370,LOC101927873	7	1	92936468	92936468	d202
rs78682034	9p21.3	22182184	1.45e-07	CDKN2B-AS1	4	3	22181540	22187333	d330
rs145365233	9p21.3	21894210	3.7e-07	MTAP,C9orf53,CDKN2A,CDKN2B-AS1,CDKN2B	4	6	21886767	21894210	d346
rs117770930	9q22.31	95133402	4.81e-07	IARS,MIR3651,SNORA84,NOL8,CENPP,OGN,OMD,ASPN,ECM2,MIR4670,IPPK,LOC100128361,BICD2	4	2	95133402	95399848	d161
rs192322073	9q31.2	108888711	6.53e-07		4	2	108884920	108888711	d227
9:132820118:T:A	9q34.11	132820118	1.35e-07	FNBP1,GPR107,NCS1	3	1	132820118	132820118	d348
rs35459894	9p24.3	1661834	1.64e-07		3	6	1644465	1663580	d190
rs2417805	9q31.2	110567111	2.85e-07		3	4	110564290	110628548	d206
rs10817414	9q32	115707599	5.31e-07	SNX30,SLC46A2,ZNF883,ZFP37	3	2	115706118	115707599	d556
rs116802529	9q34.3	137487886	6.17e-07	COL5A1,RXRA	3	3	137471060	137487886	d170
rs184065768	9q22.32	98418723	6.6e-07	PTCH1,LINC00476,ERCC6L2	3	3	98418723	98537356	d342
rs149449053	9q34.11	132124350	5.37e-08	C9orf106,LINC00963	2	3	132118797	132124350	d93
rs78508069	9p21.1	32741178	8.87e-08	TAF1L,TMEM215	2	1	32741178	32741178	d367
rs71325931	9p22.3	15718000	4.61e-07	CCDC171	2	6	15677291	15911871	d343
rs56887957	9q22.32	98308420	5.68e-07	PTCH1,LOC100507346	2	5	98291448	98308420	d119
rs1006418	9q34.3	137426935	6.98e-07	RXRA,COL5A1,MIR4669	2	4	137413095	137426935	d541
rs187633655	9q31.1	105084280	9.51e-07		2	1	105084280	105084280	d480
rs11793745	9q31.1	104116863	1.26e-06	LPPR1,BAAT,MRPL50,ZNF189,ALDOB,TMEM246	2	22	104107067	104127273	d355
rs4556165	9p21.3	22601485	1.39e-06	DMRTA1,LINC01239	2	2	22601485	22601898	d2
rs4744454	9q22.32	98086218	4.67e-07	FANCC,PTCH1,LOC100507346,FBP2,FBP1,C9orf3,MIR2278,MIR23B,MIR27B,MIR3074,MIR24-1	1	7	97482891	98102983	d477
rs17549236	9q33.1	119075414	5.81e-07	PAPPA,PAPPA-AS1,ASTN2	1	19	119054559	119081995	d81
rs71497529	9p24.2	4328756	5.97e-07	GLIS3	1	2	4327662	4328756	d5
rs77065384	9q21.32	84211821	8.3e-07	TLE1,LOC101927502	1	1	84211821	84211821	d173
rs368813398	9q33.3	128181866	9.82e-07	GAPVD1,MAPKAP1	1	1	128181866	128181866	d192
rs59102678	9q21.33	89386295	9.94e-07		1	8	89384418	89388300	d10
rs12237077	9p21.3	22821645	1.03e-06	LINC01239	1	1	22821645	22821645	d202
rs58775902	9q33.2	125604290	1.1e-06	OR1L4,OR1L6,OR5C1,OR1K1,PDCL,RC3H2,SNORD90,ZBTB6,ZBTB26,RABGAP1	1	1	125604290	125604290	d9
rs7029400	9p24.1	5309793	1.13e-06	INSL6,INSL4,RLN2,RLN1,PLGRKT,CD274	1	12	5288452	5309793	d83
rs10963671	9p22.1	18615675	1.18e-06	ADAMTSL1,MIR3152	1	6	18607254	18615675	d463
rs111742098	9q34.13	135201238	1.18e-06	NTNG2,SETX,TTF1,C9orf171	1	3	135201238	135215309	d171
rs201734550	9q21.32	84562337	1.18e-06	SPATA31D5P,SPATA31D4,SPATA31D3,SPATA31D1	1	1	84562337	84562337	d543
rs4842247	9q34.3	138199317	1.21e-06	LOC401557,C9orf62	1	1	138199317	138199317	d97
rs76016768	9q31.2	110614981	1.22e-06		1	4	110607439	110618472	d345
rs7043283	9q33.1	118256674	1.35e-06	2022-12-01	1	1	118256674	118256674	d192
rs56023505	9q34.11	131683702	1.44e-06	ZER1,TBC1D13,ENDOG,C9orf114,CCBL1,LRRC8A,PHYHD1,DOLK,NUP188,SH3GLB2,FAM73B	1	2	131683702	131683822	d80
rs76810075	9p24.1	8577218	1.44e-06	PTPRD	1	2	8577218	8582565	d207
rs67885746	9p22.2	16682407	1.47e-06	BNC2	1	1	16682407	16682407	d8
rs12236220	9p13.2	37031684	1.59e-06	PAX5,MIR4476,LOC100506710,ZCCHC7	1	1	37031684	37031684	d356
rs6560560	9q21.2	79507928	1.6e-06	PRUNE2,PCA3,FOXB2	1	1	79507928	79507928	d356
9:81433322:CGTACGTATATATGTAT:C	9q21.31	81433322	1.66e-06		1	1	81433322	81433322	d561
rs72694643	9p24.2	2810326	1.67e-06	KCNV2,KIAA0020	1	1	2810326	2810326	d177
rs10739003	9p24.2	3865258	1.75e-06	GLIS3,GLIS3-AS1	1	1	3865258	3865258	d478
rs10905207	10p14	7707276	5.61e-08	ITIH5,ITIH2,KIN,ATP5C1	14	1	7707276	7707276	d78
rs17638681	10q26.13	123908811	1.07e-07	TACC2,BTBD16,PLEKHA1,MIR3941	13	14	123904884	124032655	d479
rs17836191	10q11.22	49482961	2.63e-07	FRMPD2P1,FRMPD2,MAPK8,ARHGAP22	7	9	49479817	49655567	d156
rs71491008	10q11.21	44520791	4.55e-07	LINC00840,LINC00841	7	2	44520791	44554340	d81
rs12776848	10q25.2	113821539	9.66e-08	GPAM	6	2	113809325	113821539	d111
rs10823030	10q21.1	53212167	6.3e-08	PRKG1	5	1	53212167	53212167	d356
rs11258632	10p13	13853137	8.21e-07	FRMD4A	5	1	13853137	13853137	d484
10:45869547:TGCGGGGGCGGGG:T	10q11.21	45869547	3.96e-07	OR13A1,ALOX5,Mar-08	4	1	45869547	45869547	d295
rs912485	10q24.1	98367833	5.42e-07	TLL2,TM9SF3,PIK3AP1	4	3	98366585	98367833	d14
rs58760601	10q23.31	92769615	6.11e-07	RPP30,ANKRD1,LINC00502,NUDT9P1,HTR7,PCGF5	4	6	92757813	92777702	d346
rs11101461	10q11.23	49969986	6.13e-07	ARHGAP22,WDFY4,LRRC18	4	6	49948302	49969986	d332
rs4922491	10q11.22	48324245	7.38e-07	BMS1P6,AGAP9,FAM25G,FAM25C,ANXA8,ZNF488,RBP3,GDF2,GDF10,CTSLP2	4	2	48302618	48324245	d156
rs79708660	10q22.2	75785466	1.05e-06	C10orf55,PLAU,VCL,AP3M1,ADK,CAMK2G	4	3	75783385	75795561	d550
rs2994651	10p11.23	31122935	1.36e-07	SVILP1,ZNF438	3	3	31113978	31122935	d175
rs186451847	10q23.2	88433778	2.03e-07	OPN4,LDB3,BMPR1A,GRID1,MIR346,WAPAL	3	3	88156409	88433778	d92
rs9943317	10q22.1	72658947	4.53e-07	ADAMTS14,TBATA,SGPL1,PCBD1	2	1	72658947	72658947	d524
rs113007836	10q23.1	87799326	6.25e-07	GRID1	2	1	87799326	87799326	d172
rs187045318	10p11.21	37413113	6.85e-07	ANKRD30A	2	1	37413113	37413113	d91
rs2912775	10q26.13	123347656	9.47e-07	FGFR2	2	1	123347656	123347656	d535
rs56181737	10q21.1	60837437	9.57e-07	LINC00844,PHYHIPL	2	2	60836793	60837437	d549
rs76774183	10q22.1	72753259	1.06e-06	SGPL1,PCBD1	2	1	72753259	72753259	d158
rs1911998	10q26.3	132585055	1.08e-06		2	1	132585055	132585055	d100
rs11195964	10q25.2	114216833	1.15e-06	GUCY2GP,ACSL5,ZDHHC6,VTI1A	2	2	114216833	114234724	d154
rs12770769	10q23.31	92693747	1.28e-06	HTR7,RPP30,ANKRD1,LINC00502	2	1	92693747	92693747	d174
rs839707	10q22.2	76513788	1.42e-07	ADK,KAT6B	1	3	76513788	76526666	d480
rs78420782	10q23.33	95571442	1.74e-07	PDE6C,FRA10AC1,LGI1,SLC35G1,PIPSL	1	1	95571442	95571442	d155
rs12721554	10q26.11	121207905	3.54e-07	GRK5,MIR4681,RGS10,TIAL1	1	1	121207905	121207905	d366
rs10762771	10q21.1	54303449	3.92e-07		1	3	54301740	54322385	d10
rs10857519	10q11.23	50828064	4.82e-07	ERCC6,PGBD3,ERCC6-PGBD3,CHAT,SLC18A3,C10orf53,OGDHL	1	1	50828064	50828064	d528
rs183978971	10q11.22	49611240	7.05e-07	FRMPD2,MAPK8,ARHGAP22	1	1	49611240	49611240	d345
rs7902491	10q26.12	122214403	7.5e-07	PPAPDC1A,MIR5694,C10orf85	1	1	122214403	122214403	d529
rs4934140	10q23.1	87736224	8.71e-07	GRID1	1	7	87699850	87736224	d477
rs7908822	10p14	8301951	9.07e-07	LINC00708	1	3	8301951	8311947	d96
rs697237	10q22.3	80954686	9.25e-07	ZMIZ1-AS1,ZMIZ1	1	2	80947668	80954686	d529
rs72828229	10q25.1	111714998	9.95e-07	XPNPEP1,ADD3-AS1,ADD3	1	1	111714998	111714998	d99
rs7087350	10q25.2	113149229	1.04e-06		1	1	113149229	113149229	d9
rs112350167	10q21.1	57387921	1.24e-06	MTRNR2L5	1	1	57387921	57387921	d227
rs12261675	10q21.2	62065257	1.3e-06	ANK3	1	3	62035501	62065257	d178
rs76127989	10q24.33	105443669	1.3e-06	NEURL1,SH3PXD2A,SH3PXD2A-AS1	1	1	105443669	105443669	d7
rs77125356	10q25.1	109518278	1.4e-06		1	1	109518278	109518278	d493
rs55961613	10q26.13	123958962	1.44e-06	TACC2,BTBD16	1	1	123958962	123958962	d530
rs5788426	10q26.12	122273276	1.49e-06	PPAPDC1A,MIR5694,C10orf85	1	1	122273276	122273276	d84
rs12775467	10q26.13	123144220	1.59e-06	FGFR2	1	2	123144220	123147227	d481
rs74160339	10q26.3	132129925	1.6e-06		1	1	132129925	132129925	d528
rs2240776	10q26.11	119307524	1.65e-06	EMX2OS,EMX2	1	1	119307524	119307524	d176
rs12414500	10q21.1	54389414	1.66e-06	MBL2	1	1	54389414	54389414	d158
rs2026432	10p15.1	6507603	1.78e-06	LOC399715,PRKCQ,PRKCQ-AS1	1	1	6507603	6507603	d338
rs143681841	10q25.2	112553077	1.82e-06	RBM20,PDCD4-AS1,PDCD4,MIR4680,BBIP1,SHOC2,RPL13AP6	1	1	112553077	112553077	d477
rs11038512	11p11.2	45547418	3.07e-07	CHST1	8	1	45547418	45547418	d222
11:126096953:CTTTTTTTTTTTTT:C	11q24.2	126096953	9.92e-08	RPUSD4,FAM118B,SRPR,FOXRED1,TIRAP,DCPS,ST3GAL4-AS1,ST3GAL4	7	1	126096953	126096953	d112
rs149755891	11q14.1	85572038	1.46e-07	SYTL2,CCDC83,PICALM	5	1	85572038	85572038	d330
rs7936000	11q25	130977775	1.22e-07		4	15	130968865	130990226	d498
rs7113301	11q14.1	80179817	5.03e-07		4	1	80179817	80179817	d479
rs722341	11p15.1	17473146	5.21e-07	NUCB2,NCR3LG1,KCNJ11,ABCC8,USH1C,OTOG	3	1	17473146	17473146	d369
rs79213484	11q22.1	100803982	6.46e-07	ARHGAP42,TMEM133,PGR	3	2	100794387	100803982	d518
rs670281	11q21	96152781	9.49e-07	MAML2,MIR1260B,CCDC82,JRKL,JRKL-AS1	3	2	96152781	96158082	d450
rs1219433	11q24.1	121824171	1.49e-07	MIR100HG,MIR125B1	2	13	121795901	121824171	d326
rs76987231	11p13	35429343	3.01e-07	SLC1A2,PAMR1	2	1	35429343	35429343	d80
rs517380	11q14.3	92141115	5.59e-07	FAT3	2	11	92141115	92174763	d95
rs11820263	11q23.3	116213156	9.93e-07		2	2	116212969	116213156	d80
rs10831504	11q21	95999246	1.11e-06	MAML2,MIR1260B,CCDC82,JRKL	2	1	95999246	95999246	d364
rs11571228	11q22.1	100931715	1.37e-06	ARHGAP42,TMEM133,PGR,LOC101054525	2	9	100908640	100932900	d516
rs5792078	11q12.1	57828267	1.43e-06	OR9Q1,OR6Q1,OR9I1,OR9Q2,OR1S2	2	1	57828267	57828267	d529
rs113458713	11p15.5	634395	3.16e-07	PTDSS2,RNH1,HRAS,LRRC56,C11orf35,RASSF7,MIR210HG,MIR210,LOC143666,PHRF1,IRF7,CDHR5,SCT,DRD4,DEAF1,TMEM80,EPS8L2,TALDO1,PDDC1,NS3BP	1	3	631487	634395	d7
rs17344332	11p15.3	11111525	3.34e-07		1	3	11111525	11113631	d204
rs147927929	11q24.3	128262124	3.93e-07	ETS1,MIR6090	1	4	128262124	128271732	d7
rs7926646	11q14.1	80876577	1.01e-06		1	1	80876577	80876577	d92
rs10833748	11p14.3	22387745	1.04e-06	ANO5,SLC17A6	1	1	22387745	22387745	d21
rs11452995	11q13.4	72229500	1.24e-06	CLPB,PDE2A,MIR139	1	1	72229500	72229500	d512
rs78232367	11q25	132699185	1.25e-06	OPCML	1	1	132699185	132699185	d17
rs138250653	11p12	42391421	1.37e-06	LOC100507205	1	13	42387851	42400627	d471
rs141633277	12q21.2	78865049	1.43e-07		10	18	78853236	78899786	d362
rs73076090	12p12.1	25175284	1.07e-07	BCAT1,C12orf77,LRMP,CASC1	6	25	25166877	25191471	d79
rs2971575	12q23.2	102780879	1.78e-07	IGF1,DRAM1,CCDC53,NUP37,PARPBP,PMCH	5	3	102442427	102780879	d197
rs58794606	12q12	44385240	2.9e-07	TMEM117	5	13	44371763	44416676	d359
rs79751716	12q14.1	58910972	2.31e-07	LOC101927653	4	1	58910972	58910972	d15
rs112253683	12q12	38444838	6.39e-07		4	2	38426887	38444838	d79
rs77962327	12q24.31	124644558	2.76e-07	ZNF664,ZNF664-FAM101A,FAM101A	3	2	124644257	124644558	d193
rs78995056	12p13.1	14074322	5.07e-07	GRIN2B	3	1	14074322	14074322	d171
rs2341779	12q24.31	124342863	5.39e-07	TCTN2,ATP6V0A2,DNAH10,CCDC92,ZNF664,ZNF664-FAM101A	3	8	124338967	124364131	d9
rs2132214	12q11	38106633	6.34e-07		3	23	38060114	38118662	d352
rs4016759	12q13.13	54519323	1.15e-07	HOXC11,HOXC-AS3,HOXC10,MIR196A2,HOXC-AS2,HOXC-AS1,HOXC9,HOXC8,HOXC6,HOXC5,HOXC4,MIR615,FLJ12825,LOC100240735,LOC100240734,LOC400043,SMUG1,CBX5,MIR3198-2	2	1	54519323	54519323	d101
rs10506125	12q12	39120287	3.52e-07	CPNE8	2	20	38151941	39130696	d352
rs73218002	12q24.23	118561325	4.07e-07	RFC5,WSB2,VSIG10,PEBP1,TAOK3	2	1	118561325	118561325	d16
rs73201808	12q23.3	107341826	4.35e-07	RIC8B,TMEM263,MTERFD3,CRY1	2	6	107339936	107371040	d196
rs79765867	12q24.32	128921317	5.17e-07	TMEM132C,MIR3612	2	5	128921317	128922146	d448
rs76203501	12p12.1	24025421	5.65e-07	SOX5	2	4	24006032	24025421	d337
rs117116521	12q23.1	100377485	8.78e-07	ANKS1B,UHRF1BP1L	2	1	100377485	100377485	d5
rs74111611	12q21.31	85607051	9.47e-07	LRRIQ1,ALX1	2	1	85607051	85607051	d165
rs5800039	12q21.33	92413361	1e-06	C12orf79,BTG1	2	1	92413361	92413361	d98
rs34175555:118607978:G:GT	12q24.23	118607978	1.22e-06	RFC5,WSB2,VSIG10,PEBP1,TAOK3	2	1	118607978	118607978	d216
rs17629:10852106:T:A	12p13.2	10852106	1.49e-06	KLRAP1,MAGOHB,STYK1,YBX3,LOC101928162,TAS2R7,TAS2R8,TAS2R9,TAS2R10,PRR4,PRH1-PRR4,PRH1	2	2	10852106	10906804	d11
rs10777946	12q23.1	99171305	6.88e-08	IKBIP,APAF1,ANKS1B	1	2	99171305	99173743	d210
rs6650191	12q24.33	130226711	1.06e-07	TMEM132D	1	2	130226711	130229898	d555
rs60165614	12q21.31	85547749	1.56e-07	TSPAN19,LRRIQ1,ALX1	1	16	85475226	85591842	d83
rs1863726	12q24.21	115431850	3.29e-07		1	6	115412743	115431850	d90
rs7489324	12p12.2	20585884	5.18e-07	PDE3A	1	1	20585884	20585884	d511
rs1847447	12q21.33	91123648	5.28e-07		1	2	91123648	91128508	d83
rs11174558	12q14.1	62993942	6.25e-07	MON2,C12orf61,MIRLET7I,PPM1H,USP15	1	2	62895969	62993942	d1
rs348646	12q14.1	62462936	7.97e-07	FAM19A2	1	11	62459350	62464173	d480
rs186317813	12q21.33	91645143	8.11e-07	LUM,DCN	1	1	91645143	91645143	d83
rs61919045	12q14.3	67618514	8.14e-07	LOC102724421,CAND1	1	1	67618514	67618514	d350
rs10505873	12p12.1	21728345	9.16e-07	PYROXD1,RECQL,GOLT1B,SPX,GYS2,LDHB	1	3	21727615	21734159	d173
rs74055587	12p13.33	264624	1.05e-06	IQSEC3,LOC574538,SLC6A12,LOC101929384,SLC6A13,LOC102723544,KDM5A	1	1	264624	264624	d509
rs1156947	12q14.1	62387587	1.11e-06	FAM19A2	1	2	62387587	62390120	d450
rs7971663	12q24.31	125001865	1.39e-06	NCOR2	1	1	125001865	125001865	d100
rs80238810	12p12.3	16733566	1.44e-06	LMO3	1	1	16733566	16733566	d90
rs112406208	12q15	69086616	1.46e-06	RAP1B,SNORA70G,LOC100507250,NUP107,SLC35E3,LOC100130075,MDM2	1	1	69086616	69086616	d352
rs185171067	12q21.31	80464046	1.51e-06	PPP1R12A,OTOGL	1	1	80464046	80464046	d335
rs112536802	12p12.1	26238851	1.68e-06	RASSF8-AS1,RASSF8,BHLHE41,SSPN	1	1	26238851	26238851	d367
rs76261746	12q22	93014709	1.73e-06	C12orf74,PLEKHG7	1	1	93014709	93014709	d90
rs1732754	12q21.2	76271975	1.78e-06	PHLDA1	1	1	76271975	76271975	d210
rs142711156	12q23.3	106018989	1.8e-06	CASC18	1	1	106018989	106018989	d80
rs778331	13q33.2	106154577	5.01e-07	DAOA-AS1,DAOA	7	1	106154577	106154577	d52
rs75563152	13q33.1	104073040	6.99e-08	MIR548AS	4	9	104067803	104073274	d543
rs9515101	13q31.2	89252655	1.64e-07	LINC00433	4	5	89252655	89258878	d188
rs1609806	13q12.3	29201398	4.63e-07	FLT1,POMP,SLC46A3	4	3	29198965	29204084	d346
rs869243	13q12.12	24035327	7.55e-08	SGCG,SACS,SACS-AS1,LINC00327,TNFRSF19	3	2	24030514	24035327	d82
rs17062806	13q22.1	75037053	2.74e-07	LINC00381,LINC00347	3	11	75029159	75053426	d346
rs2093644	13q14.12	45309090	6.67e-07	LINC00330	3	1	45309090	45309090	d549
rs17068986	13q14.2	47416386	7.08e-07	LRCH1,ESD,HTR2A,HTR2A-AS1	3	2	47416386	47421223	d487
rs140180039	13q13.2	35346292	1.31e-06	LINC00457	3	1	35346292	35346292	d177
rs12868613	13q22.2	76867696	8.24e-08		2	1	76867696	76867696	d79
rs7981459	13q33.2	106001654	2.91e-07	DAOA-AS1,DAOA	2	4	106001654	106007555	d98
rs74111287	13q33.2	105894362	7.3e-07		2	2	105894362	105898262	d333
rs17076341	13q12.11	22773605	7.58e-07	LINC00540	2	1	22773605	22773605	d18
rs117463805	13q14.2	50803819	1.15e-06	DLEU2,DLEU1,ST13P4	2	1	50803819	50803819	d165
rs35777037	13q12.12	25120027	1.55e-06	PARP4,TPTE2P6,ATP12A	2	1	25120027	25120027	d202
rs148594855	13q31.1	80848489	4.15e-07	SPRY2	1	2	80842489	80848489	d529
rs7331169	13q21.1	55631874	5.54e-07	MIR5007	1	10	55607324	55635268	d351
rs78149100	13q13.1	33967070	5.59e-07	STARD13,STARD13-AS	1	1	33967070	33967070	d101
rs118187502	13q21.33	70118810	6.65e-07		1	1	70118810	70118810	d498
rs12586010	13q13.3	37915301	9.02e-07		1	3	37915301	37920192	d326
rs11446997	13q34	113705922	1.2e-06	MCF2L-AS1,MCF2L,F7,F10,PROZ,PCID2	1	1	113705922	113705922	d190
13:109163266:A:G	13q33.3	109163266	1.23e-06	MYO16	1	2	109163266	109163267	d330
rs149693104	13q12.11	19661284	1.26e-06	LINC00442,RNU6-52P,TUBA3C	1	1	19661284	19661284	d327
rs9603368	13q13.3	38939667	1.46e-06	UFM1	1	10	38939667	38951087	d327
rs2765115	13q12.12	24529399	1.54e-06	MIPEP,C1QTNF9B-AS1,C1QTNF9B,ANKRD20A19P,SPATA13	1	1	24529399	24529399	d472
rs4983168	14q12	26851322	2.38e-07	NOVA1	9	8	26839051	26851322	d372
rs78895491	14q12	30865970	2.81e-07		8	3	30848978	30865970	d470
rs35792573	14q21.1	40471111	1.63e-07		6	1	40471111	40471111	d227
rs141290402	14q12	32922751	2.23e-07	AKAP6	6	4	32907148	32935834	d440
rs34134228	14q24.2	71675208	2.82e-07	PCNX	4	14	71652087	71675208	d109
rs8019184	14q31.1	83327461	7.72e-07		3	4	83322799	83327461	d345
rs35489408	14q11.2	23028950	5.35e-07	DAD1,ABHD4	2	6	23028950	23044982	d338
rs140140041	14q21.1	39140169	8.63e-07	LINC00639	2	1	39140169	39140169	d334
rs17183320	14q24.3	75476753	9.79e-07	PROX2,DLST,RPS6KL1,PGF,EIF2B2,MLH3,ACYP1,ZC2HC1C,NEK9,TMED10	2	1	75476753	75476753	d334
rs113366981	14q13.1	34685223	1.08e-06		2	1	34685223	34685223	d330
rs17118047	14q21.3	47562703	1.45e-06	MDGA2	2	1	47562703	47562703	d273
rs144365885	14q31.3	88629867	4.48e-07	GPR65,LOC101928791,LINC01146,KCNK10	1	1	88629867	88629867	d366
rs4904972	14q32.12	93141642	4.63e-07	RIN3,LGMN,GOLGA5	1	1	93141642	93141642	d84
14:99742445:A:AAAGAAG	14q32.2	99742445	5.38e-07	BCL11B,SETD3	1	1	99742445	99742445	d560
rs10131774	14q21.3	49114662	6.58e-07		1	2	49114662	49127180	d186
rs2810103	14q24.2	71426021	6.65e-07	PCNX	1	1	71426021	71426021	d120
rs143704752	14q24.3	77437413	8.13e-07	LRRC74,IRF2BPL,LOC283575,LOC102724190,CIPC	1	2	77437413	77439023	d170
rs12890332	14q22.2	55283909	8.58e-07	SAMD4A,GCH1,MIR4308,WDHD1	1	1	55283909	55283909	d175
rs58313999	14q32.12	93063877	1.12e-06	SLC24A4,RIN3,LGMN	1	2	93063877	93065083	d350
rs4470082	14q12	28441033	1.31e-06		1	19	28434289	28450853	d171
rs4900482	14q32.31	101534759	1.54e-06	SNORD113-1,SNORD113-2,SNORD113-4,SNORD113-5,SNORD113-6,SNORD113-7,SNORD113-9,SNORD114-1,SNORD114-2,SNORD114-3,SNORD114-4,SNORD114-5,SNORD114-6,SNORD114-7,SNORD114-8,SNORD114-9,SNORD114-10,LOC101929369,SNORD114-11,SNORD114-12,SNORD114-13,SNORD114-14,SNORD114-15,SNORD114-16,SNORD114-17,SNORD114-18,SNORD114-19,SNORD114-20,SNORD114-21,SNORD114-22,SNORD114-23,SNORD114-24,SNORD114-25,SNORD114-26,SNORD1…	1	1	101534759	101534759	d376
rs12882803	14q32.12	93091341	1.56e-06	SLC24A4,RIN3,LGMN	1	1	93091341	93091341	d508
rs116216130	14q21.3	49056251	1.57e-06		1	1	49056251	49056251	d532
rs2985689	14q21.3	50098031	1.8e-06	RPS29,LRR1,RPL36AL,MGAT2,DNAAF2,POLE2,KLHDC1,KLHDC2	1	1	50098031	50098031	d216
rs72729459	15q15.1	40238027	8.4e-08	GPR176,EIF2AK4,SRP14,SRP14-AS1,BMF,C15orf54,FSIP1,BUB1B,PAK6	26	72	39468899	40376396	d354
rs7342602	15q21.1	45971791	2.5e-07	HMGN2P46,BLOC1S6,SQRDL,GATM,SPATA5L1,C15orf48,MIR147B,SLC30A4	20	12	45751889	46070455	d295
rs11855576	15q24.3	77953920	4.1e-07	LINGO1,LOC253044,LOC101929478	7	6	77952547	77957311	d441
rs141334226	15q22.31	66976160	1.22e-07	ZWILCH,LCTL,LINC01169,SMAD6	6	5	66976160	66985651	d112
rs7179825	15q13.3	31747791	7.1e-07	KLF13,OTUD7A	6	5	31744367	31808641	d540
rs12594633	15q15.1	42705464	1.58e-07	TMEM87A,GANC,CAPN3,ZNF106,SNAP23,LRRC57,HAUS2,PLA2G4E,PLA2G4D,PLA2G4F,VPS39,MIR627,STARD9,CDAN1,TTBK2	5	79	42442422	42942895	d467
rs4777329	15q23	71355058	1.36e-07	LRRC49,CT62,THSD4,LOC101929196,UACA,LARP6,THAP10	4	4	71184902	71355058	d85
rs75233512	15q25.2	84089567	9.56e-07	BNC1,SH3GL3	4	2	84089567	84093315	d169
rs6496415	15q25.3	87961881	8.21e-07	LINC00052	3	8	87950861	87982714	d61
rs72728972	15q21.3	53418800	8.66e-07		3	14	53402010	53456666	d544
rs7166489	15q26.3	101220369	5.6e-07	CERS3,PRKXP1,LINS,ASB7	2	1	101220369	101220369	d94
rs7165725	15q15.1	41152342	1.11e-06	RAD51,RMDN3,GCHFR,DNAJC17,C15orf62,ZFYVE19,PPP1R14D,SPINT1,RHOV,VPS18,DLL4,CHAC1,INO80	2	1	41152342	41152342	d355
rs2341186	15q25.2	85118128	1.2e-06	LOC103171574,LOC102724034,DNM1P41,GOLGA6L5P,UBE2Q2P1,LINC00933,ZSCAN2,SCAND2P,WDR73,NMB,SEC11A,ADAMTSL3,EFTUD1P1,UBE2Q2L	2	2	84705110	85118128	d480
rs72739761	15q21.3	57783948	1.54e-06	CGNL1,MYZAP,GCOM1	2	1	57783948	57783948	d527
rs113395697	15q26.3	100479860	5.68e-08	DNM1P46,ADAMTS17	1	1	100479860	100479860	d341
rs7497619	15q21.1	49007401	1.84e-07	FBN1,CEP152,SHC4	1	2	49001197	49007401	d496
rs4777214	15q23	70246081	4.46e-07	LINC00593,TLE3,MIR629	1	1	70246081	70246081	d86
rs111449027	15q21.3	58073525	4.66e-07	MYZAP,GCOM1,POLR2M	1	1	58073525	58073525	d158
rs4924058	15q14	36659852	7.59e-07		1	1	36659852	36659852	d347
rs10152997	15q22.2	61197157	9.56e-07	RORA	1	1	61197157	61197157	d326
rs16958904	15q21.1	47232504	1.01e-06		1	20	47218266	47261124	d207
rs4924108	15q14	34955943	1.21e-06	GOLGA8B,MIR1233-1,MIR1233-2,GJD2,LOC101928174,ACTC1	1	2	34955943	34958539	d346
rs80312877	15q21.1	48552360	1.26e-06	SLC24A5,MYEF2,CTXN2,SLC12A1,DUT,FBN1	1	2	48552349	48552360	d166
rs1354026	15q26.2	98108661	1.34e-06	LOC101927286,LOC101927310	1	1	98108661	98108661	d72
rs2703928	15q13.1	28154764	1.35e-06	OCA2	1	31	28154764	28163683	d186
rs17571101	15q13.1	30065373	1.4e-06	TJP1	1	3	30023887	30076532	d27
rs73381204	15q13.3	31572833	1.49e-06	TRPM1,LOC283710,KLF13	1	2	31572833	31576677	d79
rs1406388	15q13.3	32988096	1.59e-06	LOC100996255,GOLGA8N,ARHGAP11A,SCG5,GREM1,LOC100131315,FMN1	1	1	32988096	32988096	d543
rs117065679	15q21.2	51141863	1.61e-06	SPPL2A,AP4E1,DCAF13P3	1	1	51141863	51141863	d189
rs116964059	15q11.2	24927343	1.68e-06	PWRN1,NPAP1,SNRPN	1	1	24927343	24927343	d366
15:38104818:AAGGCAGGCAACAACGGTGATCTTAGGTAGACCGGGGAAAAAT:A	15q14	38104818	1.69e-06	TMCO5A	1	1	38104818	38104818	d104
rs7193455	16q23.1	78216212	5.61e-08	WWOX,CLEC3A	11	8	78202820	78219644	d252
rs72759489	16p13.3	989089	4.48e-07	CHTF18,GNG13,PRR25,LMF1,LMF1-AS1,SOX8,SSTR5-AS1,SSTR5,C1QTNF8,RPUSD1	6	5	971461	996849	d362
rs12935506	16p13.3	531687	1.51e-07	AXIN1,MRPL28,TMEM8A,LOC100134368,NME4,DECR2,RAB11FIP3,LINC00235,CAPN15,MIR5587,MIR3176,PRR35,NHLRC4,PIGQ,RAB40C,WFIKKN1,C16orf13	5	18	499531	538331	d451
rs12443896	16q22.2	72006231	4.78e-07	ATXN1L,ZNF821,IST1,PKD1L3,DHODH,HP,HPR,TXNL4B,DHX38,PMFBP1	5	2	72003267	72006231	d35
rs180971760	16q23.3	83436223	3.7e-07	CDH13,MIR3182	3	1	83436223	83436223	d533
rs113257697	16p11.2	29770606	6.5e-07	SLC7A5P1,SPN,QPRT,C16orf54,ZG16,KIF22,MAZ,PRRT2,PAGR1,MVP,CDIPT,CDIPT-AS1,SEZ6L2,ASPHD1,KCTD13	3	4	29769070	29771851	d10
rs56299898	16p12.3	17280501	4.01e-07	XYLT1	2	3	17280501	17280770	d508
rs141547075	16q23.1	78136713	5.21e-07	VAT1L,CLEC3A,WWOX	2	2	78136713	78186183	d182
rs55662133	16q12.2	53646673	6.68e-07	RBL2,AKTIP,RPGRIP1L,FTO	2	2	53646673	53656064	d559
rs75461974	16p13.2	8794840	8.61e-07	METTL22,ABAT,TMEM186,PMM2	2	1	8794840	8794840	d27
rs77994125	16p13.3	6423715	9.89e-07	RBFOX1	2	1	6423715	6423715	d523
rs146837199	16q23.3	83974692	1.01e-06	CDH13,LOC102724163,HSBP1,MLYCD,OSGIN1,NECAB2,SLC38A8,MBTPS1	2	1	83974692	83974692	d166
rs10521024	16q23.1	78221718	1.09e-06	WWOX	2	3	78216954	78223389	d164
16:29387028:G:A	16p11.2	29387028	1.71e-07	SNX29P2,LOC606724,BOLA2,BOLA2B,SLX1A,SLX1B,SLX1A-SULT1A3,SLX1B-SULT1A4,SULT1A3,SULT1A4,LOC388242,LOC613038	1	1	29387028	29387028	d378
rs34936285	16p13.12	14100164	5.07e-07	ERCC4,LOC101927311,LOC101927348,MKL2	1	5	14100058	14100856	d350
rs12446443	16p13.3	7281271	5.79e-07	RBFOX1	1	2	7280531	7281271	d84
rs1053605	16q12.2	55519607	6.77e-07	MMP2,LPCAT2,CAPNS2	1	3	55518258	55525043	d79
rs7184368	16p13.2	10457369	9.42e-07	ATF7IP2	1	2	10457369	10460195	d158
rs918762	16q23.3	82219538	9.45e-07	HSD17B2,MPHOSPH6	1	1	82219538	82219538	d118
rs16946619	16q12.1	48884073	1.08e-06		1	2	48884073	48884349	d335
rs192182376	16q21	66654676	1.15e-06	BEAN1,CTD-2258A20.5,TK2,CKLF,CKLF-CMTM1,CMTM1,CMTM2,CMTM3,CMTM4,DYNC1LI2,CCDC79	1	2	66654676	66669574	d350
rs2270256	16p13.3	5069355	1.18e-06	UBN1,PPL,SEC14L5,NAGPA,NAGPA-AS1,C16orf89,ALG1,FAM86A	1	1	5069355	5069355	d498
rs62015538	16p13.3	6646391	1.22e-06	RBFOX1	1	1	6646391	6646391	d95
rs60881787	16q12.1	51481687	1.27e-06		1	1	51481687	51481687	d561
16:7688632:GTTA:GTTATTTA	16p13.3	7688632	1.39e-06	RBFOX1	1	1	7688632	7688632	d85
rs12925161	16p13.13	11206576	1.43e-06	CLEC16A,SOCS1	1	1	11206576	11206576	d89
rs71134447	16p13.11	15773639	1.65e-06	C16orf45,KIAA0430,MIR6506,NDE1,MIR484,MYH11	1	1	15773639	15773639	d87
rs282977	16q23.1	77587083	1.69e-06	ADAMTS18	1	1	77587083	77587083	d7
rs9923854	16q13	57017002	1.81e-06	NUP93,MIR138-2,SLC12A3,MIR6863,HERPUD1,CETP,NLRC5,CPNE2	1	1	57017002	57017002	d196
rs10871391	16q23.2	80684166	1.82e-06	LOC102724084,DYNLRB2,LINC01227,CDYL2	1	1	80684166	80684166	d253
rs882847	17p13.2	4382729	1.11e-06	UBE2G1,SPNS3,SPNS2,MYBBP1A,GGT6,SMTNL2	3	3	4380308	4382729	d100
rs139238401	17q23.1	57972342	4.46e-07	VMP1,MIR21,TUBD1,RPS6KB1,RNFT1,LOC101927755,TBC1D3P1-DHX40P1,MIR4737,HEATR6,LOC645638,LOC653653	2	38	57942585	58042126	d8
rs12938048	17q21.33	49029224	6.22e-07	WFIKKN2,TOB1,TOB1-AS1,SPAG9	2	2	49025000	49029224	d228
rs2002202	17p11.2	22098602	7.78e-07	MTRNR2L1,FAM27L,FLJ36000	2	14	21975612	22201257	d559
rs12940906	17q21.31	42839066	8.97e-07	LINC01180,C17orf104,CCDC43,DBF4B,ADAM11,GJC1,HIGD1B,EFTUD2,CCDC103,GFAP,GPATCH8,FZD2	2	8	42693616	42839066	d530
rs7221278	17q25.1	71786634	1.15e-06	SDK2,LOC100134391,LINC00469,LOC400620	2	1	71786634	71786634	d157
rs4073337	17q12	36158067	1.48e-06	HNF1B,YWHAEP7,TBC1D3C,LOC101060376,TBC1D3F,TBC1D3H,TBC1D3,LOC101060321,LOC101060351,LOC101060389,LOC102724862,LOC102723859	2	1	36158067	36158067	d339
rs1177982	17q24.3	70472337	4.09e-07	LINC00673,LINC00511	1	4	70469268	70472486	d155
rs118185397	17q21.31	44141223	4.26e-07	MAPT,STH,KANSL1,KANSL1-AS1	1	1	44141223	44141223	d190
rs57761556	17q23.2	59503730	6.35e-07	BCAS3,TBX2,C17orf82,TBX4,NACA2	1	3	59503730	59523225	d511
rs145058754	17p13.3	2468731	6.37e-07	METTL16,PAFAH1B1,CLUH,MIR6776	1	2	2468731	2477695	d87
rs820188	17q25.1	73621432	8.55e-07	KIAA0195,MIR6785,CASKIN2,TSEN54,LLGL2,MYO15B,RECQL5,SMIM5,SMIM6,SAP30BP,ITGB4,GALK1	1	1	73621432	73621432	d5
rs111502058	17p13.1	8126233	9.78e-07	ALOX12B,MIR4314,ALOXE3,HES7,PER1,MIR6883,VAMP2,TMEM107,MIR4521,C17orf59,AURKB,LINC00324,CTC1,PFAS,SLC25A35,RANGRF,ARHGEF15,ODF4,LOC100128288,KRBA2	1	1	8126233	8126233	d92
rs2236750	17q25.1	71162607	1.1e-06	SLC39A11,SSTR2,COG1,FAM104A,C17orf80,CPSF4L,CDC42EP4	1	2	71162607	71167541	d119
rs141726923	17q11.2	30530379	1.4e-06	LRRC37B,RHOT1,ARGFXP2,RHBDL3,C17orf75,MIR632,ZNF207	1	1	30530379	30530379	d226
17:1285641:C:CTT	17p13.3	1285641	1.43e-06	BHLHA9,TUSC5,YWHAE,CRK,MYO1C,INPP5K,PITPNA-AS1,PITPNA	1	1	1285641	1285641	d516
rs9911503	17q25.3	75617848	1.58e-06	Sep-09,LOC100507351,LOC100132174	1	2	75617848	75619793	d93
rs4325609	17q24.3	69657345	1.71e-06		1	1	69657345	69657345	d327
rs78218754	18q21.2	52405913	1.49e-07	DYNAP,RAB27B,CCDC68	5	3	52211660	52476212	d451
rs9304123	18q11.2	19776709	8.19e-07	GATA6-AS1,GATA6	4	2	19775294	19776709	d479
rs9956301	18q21.33	60779018	2.43e-07	PHLPP1,BCL2	3	1	60779018	60779018	d542
rs3886639	18q11.2	24233830	7.4e-07	KCTD1,MIR8057,PCAT18	3	6	24231712	24234799	d492
rs12968941	18q12.3	42602166	1.44e-06	SETBP1,MIR4319	3	1	42602166	42602166	d15
rs62102049	18q22.3	69321534	3.17e-07	LOC100505776	2	1	69321534	69321534	d336
rs16941550	18p11.21	14077217	4.85e-07	ZNF519,ANKRD20A5P	2	12	14068267	14091511	d556
rs36059234	18q11.2	21929396	5.19e-07	OSBPL1A,MIR320C2,IMPACT,HRH4	2	1	21929396	21929396	d434
rs79541095	18q23	76540866	6.75e-07		2	1	76540866	76540866	d13
rs35259439	18q21.31	55874730	1.03e-06	NEDD4L	2	2	55865613	55874730	d344
rs9948041	18p11.23	8288568	1.16e-06	PTPRM,LOC100192426	2	4	8288568	8297113	d500
18:23828655:AT:A	18q11.2	23828655	1.06e-07	PSMA8,TAF4B	1	1	23828655	23828655	d511
rs9945680	18p11.31	5294323	4.87e-07	C18orf42,LINC00526,LINC00667,ZBTB14,EPB41L3	1	6	5292605	5294323	d467
rs77328421	18q12.2	32879224	8.58e-07	ZNF397,ZSCAN30,ZNF271,ZNF24,ZNF396	1	3	32877924	32897498	d7
rs12957987	18q12.1	31212209	8.87e-07	ASXL3	1	4	31208453	31212209	d511
rs72974643	18q22.3	71299900	9.99e-07		1	1	71299900	71299900	d434
rs28470346	18q22.3	69039235	1.04e-06	LOC100505776	1	1	69039235	69039235	d81
rs8097006	18q12.3	40602411	1.26e-06	RIT2	1	2	40602411	40604837	d27
rs73438069	18q21.1	47884797	1.3e-06	CCDC11,MBD1,CXXC1,SKA1	1	3	47877258	47884797	d84
rs79169910	18p11.21	11443835	1.34e-06	LINC01255	1	3	11443835	11444078	d198
rs71367263	18q21.2	49712654	1.37e-06		1	2	49704778	49712654	d501
rs74182690	18q23	74887990	1.53e-06	MBP,GALR1	1	1	74887990	74887990	d355
rs2420206	18q12.1	28721534	1.55e-06	DSC3,DSC2,LOC101927698,DSC1	1	1	28721534	28721534	d230
rs6508907	19q12	28985380	2.64e-07	LOC100420587	9	31	28922611	29031824	d485
rs11083952	19q12	29895846	6.78e-08	LOC284395,VSTM2B	8	8	29886533	29895846	d523
rs73058314	19q13.42	56139766	5.27e-07	ZNF628,NAT14,SSC5D,SBK2,SBK3,ZNF579,FIZ1,ZNF524,ZNF865,ZNF784,ZNF580,ZNF581,CCDC106,U2AF2,EPN1,NLRP9,RFPL4A,RFPL4AL1	4	3	56138935	56139917	d354
rs56295712	19p12	22474099	5.9e-08	ZNF676,ZNF729,ZNF98	3	1	22474099	22474099	d561
rs111978144	19p13.2	11738782	4.26e-07	ELAVL3,ZNF653,MIR7974,ECSIT,CNN1,ELOF1,ACP5,ZNF627,ZNF833P,ZNF823,ZNF441	3	3	11738782	11739830	d79
rs2162933	19q12	30202472	4.98e-07	VSTM2B,POP4,PLEKHF1,C19orf12,CCNE1	3	4	30199054	30211266	d86
rs2028263	19p13.3	1937952	7.09e-07	ATP8B3,REXO1,MIR1909,LOC100288123,KLF16,ABHD17A,ADAT3,SCAMP4,CSNK1G2,CSNK1G2-AS1,BTBD2,MKNK2,MOB3A,IZUMO4,AP3D1	3	11	1929810	1963041	d8
rs140041432	19p12	21985326	7.62e-07	ZNF100,LOC641367,ZNF43	3	1	21985326	21985326	d193
rs7508365	19p13.2	13151477	3.25e-07	GCDH,SYCE2,FARSA,CALR,MIR6515,RAD23A,GADD45GIP1,DAND5,NFIX,LYL1,TRMT1,NACC1,STX10,IER2	2	1	13151477	13151477	d448
rs138258780	19q13.43	57838635	7.69e-07	ZNF264,AURKC,ZNF805,ZNF460,ZNF543,ZNF304,TRAPPC2P1,ZNF547,ZNF548,ZNF17,ZNF749,VN1R1,ZNF772	2	1	57838635	57838635	d211
rs7339507	19q11	27930835	1.09e-06	LINC00662,LOC101927151	2	2	27930835	28215223	d406
rs3739211	19q13.33	50364255	1.29e-07	CPT1C,TSKS,AP2A1,MIR6799,FUZ,MED25,MIR6800,PTOV1-AS1,PTOV1,MIR4749,LOC101928378,PNKP,AKT1S1,TBC1D17,MIR4750,IL4I1,NUP62,ATF5,MIR4751,SIGLEC11,SIGLEC16,VRK3	1	1	50364255	50364255	d511
rs77651962	19q13.41	52360529	2.8e-07	HAS1,FPR1,FPR2,FPR3,ZNF577,LOC101928571,ZNF649,ZNF613,HCCAT3,ZNF350,ZNF615,ZNF614,ZNF432	1	2	52360529	52409223	d92
rs8104065	19p13.3	4981999	5.32e-07	PLIN3,ARRDC5,UHRF1,MIR4747,KDM4B,TICAM1	1	4	4981577	4983218	d479
rs116961468	19p13.11	18660499	6.91e-07	SSBP4,ISYNA1,ELL,FKBP8,KXD1,UBA52,C19orf60,CRLF1,TMEM59L,KLHL26,CRTC1	1	2	18660499	18681535	d208
19:43810369:T:TGGA	19q13.31	43810369	8.83e-07	PSG5,PSG4,LOC284344,PSG9,PRG1,CD177,TEX101	1	1	43810369	43810369	d346
rs3064177	19q13.11	33730582	9.75e-07	GPATCH1,WDR88,LRP3,SLC7A10,CEBPA,CEBPA-AS1,CEBPG,PEPD	1	1	33730582	33730582	d96
rs1054688	19p12	21125870	1.27e-06	ZNF85,ZNF430,ZNF714	1	1	21125870	21125870	d120
rs73563837	19q13.31	43930723	1.27e-06	PRG1,CD177,TEX101,LYPD3,PHLDB3,ETHE1,ZNF575,XRCC1	1	1	43930723	43930723	d338
rs17619420	19p12	22093731	1.46e-06	ZNF100,ZNF43,ZNF208,ZNF257	1	1	22093731	22093731	d542
rs34992494	19q13.41	51904624	1.7e-06	SIGLECL1,IGLON5,VSIG10L,ETFB,CLDND2,NKG7,LIM2,C19orf84,SIGLEC10,LOC100129083,SIGLEC8,CEACAM18,SIGLEC12,SIGLEC6	1	2	51904624	51904630	d484
rs145312259	19q13.33	49145112	1.77e-06	LMTK3,SULT2B1,FAM83E,SPACA4,RPL18,SPHK2,DBP,CA11,SEC1P,NTN5,FUT2,MAMSTR,RASIP1,IZUMO1,FUT1,FGF21	1	1	49145112	49145112	d4
rs55851513	20q13.12	44587455	1.73e-07	DNTTIP1,UBE2C,TNNC2,SNX21,ACOT8,ZSWIM3,ZSWIM1,SPATA25,NEURL2,CTSA,PLTP,PCIF1,ZNF335,MMP9,SLC12A5,NCOA5,WFDC3,CD40	7	11	44541888	44600459	d25
rs371558	20q13.13	46976970	5.88e-08	LINC00494	4	26	46975305	47004681	d547
rs1884331	20q13.33	61738706	1.54e-07	SLC17A9,BHLHE23,LOC63930,LINC00029,LINC01056,HAR1B,HAR1A,MIR124-3,YTHDF1,BIRC7,MIR3196,NKAIN4,FLJ16779	4	1	61738706	61738706	d61
rs13041190	20p12.3	5961458	6.77e-07	C20orf196,CHGB,TRMT6,MCM8,LOC101929225,CRLS1,LRRN4,FERMT1	4	2	5938207	5961458	d97
rs12624347	20q13.13	48590337	3.3e-07	SLC9A8,SPATA2,RNF114,SNAI1,TRERNA1,UBE2V1,TMEM189-UBE2V1,TMEM189	3	13	48585555	48590338	d90
rs35359496	20p11.21	23149849	6.79e-07	SSTR4,THBD,CD93,LINC00656,NXT1,LOC100505683,GZF1,NAPB	3	4	23149849	23247605	d369
rs115615019	20q13.13	48932046	8.8e-07	LINC01273,CEBPB,LINC01272,LINC01270,LINC01271	2	1	48932046	48932046	d343
rs190809942	20q11.23	37415803	1.55e-06	ARHGAP40,SLC32A1,ACTR5,PPP1R16B,FAM83D	2	1	37415803	37415803	d189
rs111995252	20p11.23	19447604	5.18e-07	SLC24A3	1	1	19447604	19447604	d186
rs1059794	20q13.32	57020228	7.34e-07	PPP4R1L,RAB22A,VAPB,APCDD1L,APCDD1L-AS1	1	2	56980298	57020228	d366
rs187358870	20q13.11	41736853	1.14e-06	PTPRT	1	1	41736853	41736853	d205
rs12480905	20q13.2	50228862	1.2e-06	NFATC2,ATP9A	1	1	50228862	50228862	d33
rs171842	20q13.33	58534843	1.25e-06	PHACTR3,SYCP2,FAM217B,PPP1R3D,CDH26,C20orf197,LOC729296	1	2	58533744	58534843	d107
rs79881402	20p12.1	12380058	1.32e-06		1	1	12380058	12380058	d154
rs6040547	20p12.2	11315971	1.33e-06	LOC339593	1	1	11315971	11315971	d340
rs13042482	20p12.1	15848434	1.37e-06	MACROD2	1	1	15848434	15848434	d217
rs73319063	20q13.33	60992833	1.39e-06	OSBPL2,ADRM1,LAMA5,MIR4758,LOC101928158,RPS21,CABLES2,RBBP8NL,GATA5,C20orf166-AS1	1	1	60992833	60992833	d204
rs73588554	20p12.3	5210299	1.41e-06	TMEM230,PCNA,PCNA-AS1,CDS2,PROKR2	1	1	5210299	5210299	d378
rs73615378	20q13.2	49982478	1.74e-06	NFATC2,MIR3194	1	1	49982478	49982478	d515
rs76922399	20p13	3511681	1.74e-06	C20orf194,ATRN,GFRA4,ADAM33	1	1	3511681	3511681	d87
rs13049109	21q22.2	42502830	3.49e-07	LINC00323,MIR3197,BACE2,PLAC4	5	2	42495620	42502830	d79
rs139763085	21q21.1	21530882	8.92e-07		5	1	21530882	21530882	d449
rs74462150	21q21.3	31081890	1.1e-06	GRIK1,GRIK1-AS2,GRIK1-AS1	3	1	31081890	31081890	d492
rs111735140	21q22.3	47928493	6.28e-08	PCNT,DIP2A,DIP2A-IT1,S100B,PRMT2,LSS,MCM3AP-AS1,MCM3AP,YBEY,C21orf58	2	27	47767700	47962770	d4
rs220322	21q22.3	43585608	9.18e-08	ZNF295-AS1,UMODL1,C21orf128,ABCG1,TFF3,ZBTB21	2	26	43566255	43607649	d496
rs1786007	21q21.1	17746220	1.06e-06	LINC00478	2	2	17746220	17746865	d550
rs12482361	21q22.3	45696955	4.56e-07	PWP2,C21orf33,ICOSLG,DNMT3L,AIRE,PFKL,C21orf2,TRPM2,TRPM2-AS	1	1	45696955	45696955	d344
rs731060	21q22.11	35274928	5.71e-07	ITSN1,ATP5O,LINC00649,LOC400863	1	2	35274928	35281183	d191
rs9981313	21q21.3	30830393	7.2e-07	BACH1,BACH1-IT2,GRIK1,GRIK1-AS2	1	1	30830393	30830393	d326
rs10561461	21q22.13	39694367	9.52e-07	DSCR10,KCNJ15,LOC102724678,ERG	1	1	39694367	39694367	d478
rs2742149	21q22.12	36751512	1.48e-06	LOC100506403	1	1	36751512	36751512	d493
rs11088667	21q21.1	19502177	1.53e-06	CHODL,TMPRSS15	1	1	19502177	19502177	d189
rs1006165	21q21.3	27560302	1.58e-06	APP	1	1	27560302	27560302	d467
rs4817790	21q22.12	37670391	1.74e-06	CBR3-AS1,DOPEY2,MORC3,CHAF1B	1	1	37670391	37670391	d326
rs4823651	22q13.31	47884569	5.33e-08	LOC101927722,LINC00898	11	12	47874308	47936614	d348
rs60221805	22q13.2	43058576	7.17e-07	RRP7A,SERHL2,RRP7B,POLDIP3,RNU12,CYB5R3,ATP5L2,A4GALT,ARFGAP3	6	1	43058576	43058576	d14
rs148608079	22q11.23	25718942	2.98e-07	KIAA1671,CRYBB3,CRYBB2,IGLL3P,LRP5L,CRYBB2P1,MIR6817	5	2	25716759	25718942	d196
rs134945	22q12.1	27521426	9.89e-08		4	7	27521426	27526771	d167
rs1033612	22q13.2	41558365	5.74e-07	MIR1281,EP300,EP300-AS1,L3MBTL2,CHADL,RANGAP1,MIR6889,ZC3H7B,XRCC6,NHP2L1,C22orf46,MEI1,CCDC134,SREBF2,MIR33A,SHISA8,TNFRSF13C,CENPM	4	8	41545623	42197270	d92
rs2179166	22q12.3	32838376	1.29e-06	RFPL3,RFPL3S,LOC339666,RTCB,BPIFC,FBXO7,SYN3	3	1	32838376	32838376	d250
rs10775696	22q11.1	16864090	9.65e-07		2	1	16864090	16864090	d540
rs909486	22q12.3	37323988	1.03e-06	PVALB,NCF4,CSF2RB,LL22NC01-81G9.3,TEX33,TST,MPST,KCTD17,TMPRSS6	2	1	37323988	37323988	d196
rs77664646	22q12.2	31138255	1.26e-06	PES1,TCN2,SLC35E4,DUSP18,OSBP2,MIR3200	2	1	31138255	31138255	d524
rs7288904	22q13.31	47790719	1.7e-07	LOC101927722	1	13	47758290	47802782	d337
rs2858226	22q12.3	33010757	1.01e-06	FBXO7,SYN3,BPIFC	1	2	33001708	33010757	d229
rs9619651	22q12.3	37347861	1.02e-06	PVALB,NCF4,CSF2RB,LL22NC01-81G9.3,TEX33,TST,MPST,KCTD17,TMPRSS6	1	7	37345982	37348927	d198
rs7290281	22q12.3	32666003	1.39e-06	AP1B1P1,C22orf42,RFPL2,SLC5A4,RFPL3,RFPL3S,LOC339666,RTCB,BPIFC	1	1	32666003	32666003	d190
rs141268620	22q12.3	32685596	1.56e-06	C22orf42,RFPL2,SLC5A4,RFPL3,RFPL3S,LOC339666,RTCB,BPIFC	1	1	32685596	32685596	d343
rs6004866	22q12.1	26379969	1.62e-06	MYO18B	1	1	26379969	26379969	d338
rs8136144	22q13.31	44834519	1.68e-06	KIAA1644,LOC101927526,LDOC1L,LINC00207	1	1	44834519	44834519	d10
X:118887583:TCAAAA:TCAAAACAAAA	23q24	118887583	1.14e-07		9	38	118885818	118926289	d15
rs375704289	23q27.3	143828986	3.81e-07		8	1	143828986	143828986	d273
rs34136199	23q24	120618736	7.01e-08		7	102	120505421	120660428	d210
rs6640729	23p22.2	11346716	9.29e-08		7	4	11306743	12147653	d87
rs200091725	23q26.3	135993899	2.52e-07		6	5	135947727	136084917	d356
rs2312984	23q26.2	133224662	7.69e-08		5	5	133224662	133300745	d512
rs34143620	23q13.3	75995210	2e-07		5	5	75233890	76083596	d502
rs5936528	23q13.1	69213910	4.32e-07		5	2	69212661	69213910	d170
rs11797567	23q28	149688792	9.75e-08		4	5	149683745	149689583	d100
rs189804491	23q22.1	101302527	1.53e-06		3	2	100643146	101302527	d327
rs201307817	23q25	128661287	3.34e-07		2	3	128661287	128671129	d328
rs142231515	23p11.22	50670101	3.82e-07		2	1	50670101	50670101	d224
rs1794597	23q21.1	81264818	5.76e-07		2	2	81264818	81546322	d96
X:56243831:C:CTATTTATTTATT	23p11.21	56243831	7.95e-07		2	4	55894483	56243831	d469
rs4110932	23q13.2	73714225	1.21e-06		2	3	73425062	73716812	d120
rs1277951	23q13.1	68185643	1.72e-06		2	1	68185643	68185643	d456
rs73624970	23p11.4	41853106	2.61e-07		1	2	41853106	41856128	d341
rs76099429	23q13.1	69859508	4.86e-07		1	7	69821044	69937022	d561
rs735230	23p22.2	10074780	5.9e-07		1	1	10074780	10074780	d544
X:6353204:CAT:C	23p22.31	6353204	7.37e-07		1	2	6353204	6353209	d7
rs11795549	23q28	151481011	7.73e-07		1	1	151481011	151481011	d204
rs7885606	23p22.2	12623594	9.55e-07		1	1	12623594	12623594	d229
rs4560964	23q24	116970848	9.98e-07		1	2	116970848	116977595	d204
rs149174650	23p11.4	40049097	1e-06		1	1	40049097	40049097	d528
rs141992614	23p21.1	32006129	1.03e-06		1	2	32006129	32006354	d154
rs6620351	23q21.33	96947642	1.04e-06		1	1	96947642	96947642	d533
rs5935564	23p22.2	13439661	1.12e-06		1	5	13438769	13439944	d87
rs11797322	23p11.4	38529628	1.22e-06		1	1	38529628	38529628	d85
rs151071305	23p21.1	33666297	1.27e-06		1	1	33666297	33666297	d326
X:140048456:A:T	23q27.1	140048456	1.7e-06		1	1	140048456	140048456	d135
rs5913415	23q21.1	80522397	1.73e-06		1	2	80522397	80522398	d556
_x0001__x0003__x0007__x0008_

## Sheet: S9
Supplementary Table 9. Summary of conditional analysis to determine if the signal is reported previously.
Column C indicates all index SNPs reported previously in the same region.
Column D, E indicate the literature in which the SNP was detected.
Column E indicates the greatest conditional P-value among all conditional analyses in the same region
If the region has been reported previously, but the conditional greatest P-value < 1E-5, the signal is labelled as "previously seen, but independent signal" in Column G.
If the region has been reported previously, and the conditional greatest P-value > 1E-5, the signal is labelled as "Yes" in Column G.
If the region has not been reported previously, the signal is labelled as "No" in Column G.
Region	index_SNP	condition_SNP	Citation	Doi	Greatest conditional P-value	Has been reported before?
1p31.3	rs114834165	rs3118389	Bonfante et al., 2021	10.1126/sciadv.abc6160	1.63e-07	previously seen, but independent signal
		rs56399962	Indencleef et al., 2021	10.3389/fgene.2021.626403
		rs3125927	Zhang et al., 2022	10.1028/s41588-022-01038-7
1q32.3	rs12564392	NA	NA	NA	NA	No
1q41	rs443071	rs5781117	Pickrell et al., 2016	10.1038/ng.3570	5.03e-08	previously seen, but independent signal
		rs2820454	Hoskens et al., 2021	10.1371/journal.pgen.1009528
		rs12039502	White et al., 2021	10.1038/s41588-020-00741-7
1q43	rs2485572	rs3753629	Hoskens et al., 2021	10.1371/journal.pgen.1009528	7.54e-09	previously seen, but independent signal
2q12.3	rs72627476	rs3827760	Adhikari et al., 2016	10.1038/ncomms11616	rs3827760 is significant in this study	Yes
2q36.1	rs13022712	rs7559271	Paternoster et al., 2012	10.1016/j.ajhg.2011.12.021	0.02762	Yes
		rs16863422	Liu et al., 2012	10.1371/journal.pgen.1002932
		rs12694574	Liu et al., 2012	10.1371/journal.pgen.1002932
		rs974448	Liu et al., 2012	10.1371/journal.pgen.1002932
		rs34460569	Pickrell et al., 2016	10.1038/ng.3570
		rs4674676	Pickrell et al., 2016	10.1038/ng.3570
		rs10176525	Claes et al., 2018	10.1038/s41588-018-0057-4
		rs34032897	Xiong et al., 2019	10.7554/eLife.49898
		rs1370926	White et al., 2021	10.1038/s41588-020-00741-7
		rs7579011	White et al., 2021	10.1038/s41588-020-00741-7
		rs9288572	Zhang et al., 2022	10.1028/s41588-022-01038-7
		rs348979	Zhang et al., 2022	10.1028/s41588-022-01038-7
		rs10209141	Zhang et al., 2022	10.1028/s41588-022-01038-7
		rs111888358	Zhang et al., 2022	10.1028/s41588-022-01038-7
		rs12614976	Zhang et al., 2022	10.1028/s41588-022-01038-7
3p26.2	rs79893671	NA	NA	NA	NA	No
3p24.3	rs1824971	NA	NA	NA	NA	No
3p14.3	rs268776	rs56063440	Pickrell et al., 2016	10.1038/ng.3570	1.377e-07	previously seen, but independent signal
		rs17054293	White et al., 2021	10.1038/s41588-020-00741-7
3p14.1	rs145800919	rs60889564	Zhang et al., 2022	10.1028/s41588-022-01038-7	5.564e-09	previously seen, but independent signal
3q21.1	rs820360	NA	NA	NA	NA	No
3q25.2	rs16824723	NA	NA	NA	NA	No
4q24	rs56883672	rs6851148	Pickrell et al., 2016	10.1038/ng.3570	2.6e-08	previously seen, but independent signal
4q28.1	4:126582713:TA:T	rs145365164	Pickrell et al., 2016	10.1038/ng.3570	1.435e-08	previously seen, but independent signal
		rs12504954	Xiong et al., 2019	10.7554/eLife.49898
		rs991183	Hoskens et al., 2021	10.1371/journal.pgen.1009528
		rs5861798	Hoskens et al., 2021	10.1371/journal.pgen.1009528
		rs6852838	White et al., 2021	10.1038/s41588-020-00741-7
		rs62324070	White et al., 2021	10.1038/s41588-020-00741-7
		rs200087457	Zhang et al., 2022	10.1028/s41588-022-01038-7
		rs17011824	Zhang et al., 2022	10.1028/s41588-022-01038-7
		rs4834173	Zhang et al., 2022	10.1028/s41588-022-01038-7
4q31.3	rs2045323	rs12644248	Adhikari et al., 2016	10.1038/ncomms11616	0.01884	Yes
		rs9995821	Claes et al., 2018	10.1038/s41588-018-0057-4
		rs6535972	Xiong et al., 2019	10.7554/eLife.49898
		rs9995821	White et al., 2021	10.1038/s41588-020-00741-7
5p12	rs4505960	rs4866909	White et al., 2021	10.1038/s41588-020-00741-7	0.0006316	Yes
		rs7712213	Zhang et al., 2022	10.1028/s41588-022-01038-7
5q13.2	rs7341037	rs12651896	Wu et al., 2018	10.1371/journal.pgen.1007640	6.057e-05	Yes
6p21.1	rs141680515	rs1852985	Adhikari et al., 2016	10.1038/ncomms11616	0.01585	Yes
		rs17336368	Pickrell et al., 2016	10.1038/ng.3570
		6:44820741:AG_A	Pickrell et al., 2016	10.1038/ng.3570
		rs227833	Claes et al., 2018	10.1038/s41588-018-0057-4
		rs73457129	White et al., 2021	10.1038/s41588-020-00741-7
		rs10948192	Bonfante et al., 2021	10.1126/sciadv.abc6160
		rs13206526	Zhang et al., 2022	10.1028/s41588-022-01038-7
6q13	rs111471710	rs12207763	Hoskens et al., 2021	10.1371/journal.pgen.1009528	3.33e-08	previously seen, but independent signal
6q16.3	rs6942248	NA	NA	NA	NA	No
6q21	rs113756195	rs6568401	White et al., 2021	10.1038/s41588-020-00741-7	5.064e-09	previously seen, but independent signal
		rs73547403	Zhang et al., 2022	10.1028/s41588-022-01038-7
7p14.1	rs846315	rs17640804	Adhikari et al., 2016	10.1038/ncomms11616	0.03116	Yes
		rs62443772	White et al., 2021	10.1038/s41588-020-00741-7
		rs72586392	Zhang et al., 2022	10.1028/s41588-022-01038-7
7q31.2	rs11562010	NA	NA	NA	NA	No
8p23.1	rs2959767	rs2929451	Pickrell et al., 2016	10.1038/ng.3570	3.903e-08	previously seen, but independent signal
		rs11782517	Pickrell et al., 2016	10.1038/ng.3570
		rs60051582	Hoskens et al., 2021	10.1371/journal.pgen.1009528
		rs522483	Hoskens et al., 2021	10.1371/journal.pgen.1009528
		rs7823651	Hoskens et al., 2021	10.1371/journal.pgen.1009528
		rs2976940	White et al., 2021	10.1038/s41588-020-00741-7
		rs12114954	White et al., 2021	10.1038/s41588-020-00741-7
		rs657913	White et al., 2021	10.1038/s41588-020-00741-7
		rs111847181	Zhang et al., 2022	10.1028/s41588-022-01038-7
8p11.21	rs59547557	rs149814396	White et al., 2021	10.1038/s41588-020-00741-7	2.24e-09	previously seen, but independent signal
		rs56252175	White et al., 2021	10.1038/s41588-020-00741-7
		rs72639047	Hoskens et al., 2021	10.1371/journal.pgen.1009528
10p11.1	rs58831446:38095911:A:AT	NA	NA	NA	NA	No
11q22.1	rs142652330	rs12786942	Shaffer et al., 2016	10.1371/journal.pgen.1006149	6.08e-08	previously seen, but independent signal
12q21.31	rs1807823	rs10779169	Pickrell et al., 2016	10.1038/ng.3570	1.163e-08	previously seen, but independent signal
		rs58687115	White et al., 2021	10.1038/s41588-020-00741-7
		rs4385969	White et al., 2021	10.1038/s41588-020-00741-7
		rs11609649	White et al., 2021	10.1038/s41588-020-00741-7
		rs10779162	White et al., 2021	10.1038/s41588-020-00741-7
		rs6539817	Hoskens et al., 2021	10.1371/journal.pgen.1009528
		rs11116771	Hoskens et al., 2021	10.1371/journal.pgen.1009528
		rs74112009	Liu C et al., 2021	10.1371/journal.pgen.1009695
		rs11116137	Zhang et al., 2022	10.1028/s41588-022-01038-7
		rs4128162	Zhang et al., 2022	10.1028/s41588-022-01038-7
		rs10862968	Zhang et al., 2022	10.1028/s41588-022-01038-7
		rs10862979	Zhang et al., 2022	10.1028/s41588-022-01038-7
12q22	rs73222665	NA	NA	NA	NA	No
12q24.21	rs4482072	rs1863716	Xiong et al., 2019	10.7554/eLife.49898	3.251e-08	previously seen, but independent signal
		rs1863718	Hoskens et al., 2021	10.1371/journal.pgen.1009528
		rs2098990	White et al., 2021	10.1038/s41588-020-00741-7
		rs1317715	Zhang et al., 2022	10.1028/s41588-022-01038-7
12q24.23	rs10775011	NA	NA	NA	NA	No
14q12	rs766669	NA	NA	NA	NA	No
14q24.3	rs113166379	NA	NA	NA	NA	No
15q21.1	rs1426654	rs1426654	Bonfante et al., 2021	10.1126/sciadv.abc6160	Same SNP	Yes
		rs78520578	Zhang et al., 2022	10.1028/s41588-022-01038-7
15q21.3	rs8036751	rs1614202	Indencleef et al., 2021	10.3389/fgene.2021.626403	5.72e-08	previously seen, but independent signal
15q25.2	rs62027787	rs2401176	White et al., 2021	10.1038/s41588-020-00741-7	1.896e-05	Yes
18p11.21	rs1078387	NA	NA	NA	NA	No
18q21.2	rs184414558	rs7243821	Pickrell et al., 2016	10.1038/ng.3570	1.805e-08	previously seen, but independent signal
		rs11665450	White et al., 2021	10.1038/s41588-020-00741-7
		rs4800986	Zhang et al., 2022	10.1028/s41588-022-01038-7
20q13.33	rs766712	NA	NA	NA	NA	No
22q12.1	rs9608473	NA	NA	NA	NA	No
22q13.1	rs113981457	NA	NA	NA	NA	No
23p22.13	rs146842271	rs61658192	Zhang et al., 2022	10.1028/s41588-022-01038-7	3.568e-08	previously seen, but independent signal
References
1. Bonfante, B., et al., A GWAS in Latin Americans identifies novel face shape loci, implicating VPS13B and a Denisovan introgressed region in facial variation. Science Advances, 2021. 7(6).
2. Indencleef, K., et al., The Intersection of the Genetic Architectures of Orofacial Clefts and Normal Facial Variation. Front Genet, 2021. 12: p. 626403.
3. Zhang, M., et al., Genetic variants underlying differences in facial morphology in East Asian and European populations. Nat Genet, 2022. 54(4): p. 403-411.
4. Pickrell, J.K., et al., Detection and interpretation of shared genetic influences on 42 human traits (vol 48, pg 709, 2016). Nature Genetics, 2016. 48(10): p. 1296-1296.
5. Hoskens, H., et al., 3D facial phenotyping by biometric sibling matching used in contemporary genomic methodologies. PLoS Genet, 2021. 17(5): p. e1009528.
6. White, J.D., et al., Insights into the genetic architecture of the human face. Nature Genetics, 2021. 53(1).
7. Adhikari, K., et al., A genome-wide association scan in admixed Latin Americans identifies loci influencing facial and scalp hair features. Nature Communications, 2016. 7.
8. Paternoster, L., et al., Genome-wide association study of three-dimensional facial morphology identifies a variant in PAX3 associated with nasion position. Am J Hum Genet, 2012. 90(3): p. 478-85.
9. Liu, F., et al., A genome-wide association study identifies five loci influencing facial morphology in Europeans. PLoS Genet, 2012. 8(9): p. e1002932.
10. Claes, P., et al., Genome-wide mapping of global-to-local genetic effects on human facial shape. Nature Genetics, 2018. 50(3): p. 414-+.
11. Xiong, Z.Y., et al., Novel genetic loci affecting facial shape variation in humans. Elife, 2019. 8.
12. Wu, W., et al., Whole-exome sequencing identified four loci influencing craniofacial morphology in northern Han Chinese. Human Genetics, 2019. 138(6): p. 601-611.
13. Shaffer, J.R., et al., Genome-Wide Association Study Reveals Multiple Loci Influencing Normal Human Facial Morphology. PLoS Genet, 2016. 12(8): p. e1006149.
14. Liu, C.X., et al., Genome scans of facial features in East Africans and cross-population comparisons reveal novel associations. Plos Genetics, 2021. 17(8).

## Sheet: S10
Supplementary Table 10. Summary of genomic inflation factor (lambda) from various GWAS models.
The boxplot of these lambda values are shown in Supplementary Figure S8.
Calculations are based on chip SNPs.
Model	Median lambda	Max lambda
PLINK: SNP + genetic PCs (global ancestry)	1.04891	1.07376
PLINK: SNP only, no PCs	1.66602	14.5944
GCTA: SNP + kinship matrix	0.999109	1.01329
GENESIS: SNP + PCs + kinship	1.02395	1.04656
SNP1: SNP + local ancestry	1.26612	1.68514
SNP1: SNP + local ancestry + PCs	1.03183	1.06542
TRACTOR: 2 ancestry-specific SNP terms + local ancestry	1.46198	2.37894
TRACTOR: 2 ancestry-specific SNP terms + PCs	28.5253	146.388
TRACTOR: 2 ancestry-specific SNP terms + local ancestry + PCs	0.995309	1.1386

[truncated: 1 more sheets: S11]
